# Supplementary material for: Spatial-Temporal Variation and Primary Ecological Drivers of Anopheles sinensis Human Biting Rates in Malaria Epidemic-Prone Regions of China
Source: PLoS One. 2015 Jan 22;10(1):e0116932. doi: 10.1371/journal.pone.0116932 (PMC4303435; doi:10.1371/journal.pone.0116932)
Supplement: S1 Dataset — (XLSX) [file pone.0116932.s001.xlsx]

## Sheet: Sheet1
cnty_code	id	timeid	year	month	semimonth	ndvi	evi	majorlandform	crop	paddy_index	lt_nor	pr_nor	lt_nor1	lt_nor2	lt_nor3	lt_nor4	pr_nor1	pr_nor2	pr_nor3	pr_nor4	livestock_nor	riverdis_nor	slope_nor	srtm_nor	evi4	asPrediction	as_region	as_residual
210111	1	1	2005	6	1	0.491949	0.278151	2	4	0.027	0.566534	0.122803									0.064877	0.0116301	0.0836264	0.0893166
210111	1	2	2005	6	2	0.745536	0.488304	2	4	0.027	0.671173	0.131174	0.566534				0.122803				0.064877	0.0116301	0.0836264	0.0893166
210111	1	3	2005	7	1	0.815439	0.634314	2	4	0.027	0.709968	0.191263	0.671173	0.566534			0.131174	0.122803			0.064877	0.0116301	0.0836264	0.0893166
210111	1	4	2005	7	2	0.781979	0.559083	2	4	0.027	0.764494	0.102107	0.709968	0.671173	0.566534		0.191263	0.131174	0.122803		0.064877	0.0116301	0.0836264	0.0893166		-0.0956718	0.331996
210111	1	5	2005	8	1	0.787135	0.477529	2	4	0.027	0.787304	0.338773	0.764494	0.709968	0.671173	0.566534	0.102107	0.191263	0.131174	0.122803	0.064877	0.0116301	0.0836264	0.0893166	0.278151	-0.0930482	0.334619	0.71446
210111	1	6	2005	8	2	0.716806	0.412456	2	4	0.027	0.61506	0.0763227	0.787304	0.764494	0.709968	0.671173	0.338773	0.102107	0.191263	0.131174	0.064877	0.0116301	0.0836264	0.0893166	0.488304	-0.676646	-0.248978	0.248978
210111	1	7	2005	9	1	0.607892	0.321324	2	4	0.027	0.505361	0.0357753	0.61506	0.787304	0.764494	0.709968	0.0763227	0.338773	0.102107	0.191263	0.064877	0.0116301	0.0836264	0.0893166	0.634314	-1.17938	-0.751714	-0.3996
210111	1	8	2005	9	2	0.441574	0.228568	2	4	0.027	0.420342	0.060901	0.505361	0.61506	0.787304	0.764494	0.0357753	0.0763227	0.338773	0.102107	0.064877	0.0116301	0.0836264	0.0893166	0.559083	-1.45647	-1.0288	0.314914
210111	1	9	2005	10	1	0.302486	0.161827	2	4	0.027	0.284225	0.0572351	0.420342	0.505361	0.61506	0.787304	0.060901	0.0357753	0.0763227	0.338773	0.064877	0.0116301	0.0836264	0.0893166	0.477529	-1.97412	-1.54645
210111	1	10	2005	10	2	0.233243	0.109195	2	4	0.027	0.0499758	0.0373401	0.284225	0.420342	0.505361	0.61506	0.0572351	0.060901	0.0357753	0.0763227	0.064877	0.0116301	0.0836264	0.0893166	0.412456	-2.74661	-2.31895
210111	1	11	2006	6	1	0.521722	0.289306	2	4	0.027	0.536018	0.193967	0.0499758	0.284225	0.420342	0.505361	0.0373401	0.0572351	0.060901	0.0357753	0.064877	0.0116301	0.0836264	0.0893166	0.321324	-1.06933	-0.641664	1.31487
210111	1	12	2006	6	2	0.70324	0.482956	2	4	0.027	0.611631	0.0850614	0.536018	0.0499758	0.284225	0.420342	0.193967	0.0373401	0.0572351	0.060901	0.064877	0.0116301	0.0836264	0.0893166	0.228568	-0.636312	-0.208645
210111	1	13	2006	7	1	0.795512	0.588412	2	4	0.027	0.716785	0.115299	0.611631	0.536018	0.0499758	0.284225	0.0850614	0.193967	0.0373401	0.0572351	0.064877	0.0116301	0.0836264	0.0893166	0.161827	-0.237525	0.190143	0.483063
210111	1	14	2006	7	2	0.702685	0.580151	2	4	0.027	0.670863	0.109333	0.716785	0.611631	0.536018	0.0499758	0.115299	0.0850614	0.193967	0.0373401	0.064877	0.0116301	0.0836264	0.0893166	0.109195	-0.340491	0.0871763	0.730452
210111	1	15	2006	8	1	0.761673	0.487329	2	4	0.027	0.792916	0.225236	0.670863	0.716785	0.611631	0.536018	0.109333	0.115299	0.0850614	0.193967	0.064877	0.0116301	0.0836264	0.0893166	0.289306	-0.0798522	0.347815	0.882571
210111	1	16	2006	8	2	0.707148	0.410357	2	4	0.027	0.61325	0.0744746	0.792916	0.670863	0.716785	0.611631	0.225236	0.109333	0.115299	0.0850614	0.064877	0.0116301	0.0836264	0.0893166	0.482956	-0.708204	-0.280536	-0.870777
210111	1	17	2006	9	1	0.605965	0.343249	2	4	0.027	0.411353	0.0453855	0.61325	0.792916	0.670863	0.716785	0.0744746	0.225236	0.109333	0.115299	0.064877	0.0116301	0.0836264	0.0893166	0.588412	-1.41954	-0.991868
210111	1	18	2006	9	2	0.436743	0.232173	2	4	0.027	0.377331	0.0200885	0.411353	0.61325	0.792916	0.670863	0.0453855	0.0744746	0.225236	0.109333	0.064877	0.0116301	0.0836264	0.0893166	0.580151	-1.60623	-1.17856	0.0272475
210111	1	19	2006	10	1	0.338687	0.167956	2	4	0.027	0.273259	0.0204533	0.377331	0.411353	0.61325	0.792916	0.0200885	0.0453855	0.0744746	0.225236	0.064877	0.0116301	0.0836264	0.0893166	0.487329	-2.01109	-1.58342
210111	1	20	2006	10	2	0.237498	0.123228	2	4	0.027	0.0640942	0.0920665	0.273259	0.377331	0.411353	0.61325	0.0204533	0.0200885	0.0453855	0.0744746	0.064877	0.0116301	0.0836264	0.0893166	0.410357	-2.67673	-2.24907
210111	1	21	2007	6	1	0.409471	0.231362	2	4	0.027	0.570388	0.005264	0.0640942	0.273259	0.377331	0.411353	0.0920665	0.0204533	0.0200885	0.0453855	0.064877	0.0116301	0.0836264	0.0893166	0.343249	-1.05448	-0.626809
210111	1	22	2007	6	2	0.684257	0.576785	2	4	0.027	0.654068	0.0790297	0.570388	0.0640942	0.273259	0.377331	0.005264	0.0920665	0.0204533	0.0200885	0.064877	0.0116301	0.0836264	0.0893166	0.232173	-0.439117	-0.0114498
210111	1	23	2007	7	1	0.776929	0.542556	2	4	0.027	0.687106	0.192203	0.654068	0.570388	0.0640942	0.273259	0.0790297	0.005264	0.0920665	0.0204533	0.064877	0.0116301	0.0836264	0.0893166	0.167956	-0.329084	0.0985837	-1.2499
210111	1	24	2007	7	2	0.754895	0.548972	2	4	0.027	0.673609	0.0490625	0.687106	0.654068	0.570388	0.0640942	0.192203	0.0790297	0.005264	0.0920665	0.064877	0.0116301	0.0836264	0.0893166	0.123228	-0.400021	0.0276467
210111	1	25	2007	8	1	0.751952	0.460322	2	4	0.027	0.731722	0.314687	0.673609	0.687106	0.654068	0.570388	0.0490625	0.192203	0.0790297	0.005264	0.064877	0.0116301	0.0836264	0.0893166	0.231362	-0.295357	0.13231	0.367629
210111	1	26	2007	8	2	0.684272	0.400308	2	4	0.027	0.659098	0.0807848	0.731722	0.673609	0.687106	0.654068	0.314687	0.0490625	0.192203	0.0790297	0.064877	0.0116301	0.0836264	0.0893166	0.576785	-0.551522	-0.123854	-0.288649
210111	1	27	2007	9	1	0.607219	0.322311	2	4	0.027	0.499022	0.0245452	0.659098	0.731722	0.673609	0.687106	0.0807848	0.314687	0.0490625	0.192203	0.064877	0.0116301	0.0836264	0.0893166	0.542556	-1.20447	-0.776803	-0.37451
210111	1	28	2007	9	2	0.428731	0.217672	2	4	0.027	0.399924	0.0699164	0.499022	0.659098	0.731722	0.673609	0.0245452	0.0807848	0.314687	0.0490625	0.064877	0.0116301	0.0836264	0.0893166	0.548972	-1.53369	-1.10603
210111	1	29	2007	10	1	0.298455	0.153603	2	4	0.027	0.16329	0.0437825	0.399924	0.499022	0.659098	0.731722	0.0699164	0.0245452	0.0807848	0.314687	0.064877	0.0116301	0.0836264	0.0893166	0.460322	-2.34449	-1.91682
210111	1	30	2007	10	2	0.243967	0.132572	2	4	0.027	8.08e-10	0.0288027	0.16329	0.399924	0.499022	0.659098	0.0437825	0.0699164	0.0245452	0.0807848	0.064877	0.0116301	0.0836264	0.0893166	0.400308	-2.87698	-2.44932
210111	1	31	2008	6	1	0.340683	0.207962	2	4	0.027	0.492772	0.0911912	8.08e-10	0.16329	0.399924	0.499022	0.0288027	0.0437825	0.0699164	0.0245452	0.064877	0.0116301	0.0836264	0.0893166	0.322311	-1.29915	-0.871484
210111	1	32	2008	6	2	0.594079	0.488069	2	4	0.027	0.622445	0.135642	0.492772	8.08e-10	0.16329	0.399924	0.0911912	0.0288027	0.0437825	0.0699164	0.064877	0.0116301	0.0836264	0.0893166	0.217672	-0.60049	-0.172822
210111	1	33	2008	7	1	0.806448	0.574379	2	4	0.027	0.716501	0.247082	0.622445	0.492772	8.08e-10	0.16329	0.135642	0.0911912	0.0288027	0.0437825	0.064877	0.0116301	0.0836264	0.0893166	0.153603	-0.216441	0.211226
210111	1	34	2008	7	2	0.814143	0.540423	2	4	0.027	0.724498	0.112766	0.716501	0.622445	0.492772	8.08e-10	0.247082	0.135642	0.0911912	0.0288027	0.064877	0.0116301	0.0836264	0.0893166	0.132572	-0.235333	0.192335
210111	1	35	2008	8	1	0.75566	0.532691	2	4	0.027	0.693072	0.183783	0.724498	0.716501	0.622445	0.492772	0.112766	0.247082	0.135642	0.0911912	0.064877	0.0116301	0.0836264	0.0893166	0.207962	-0.34602	0.0816479
210111	1	36	2008	8	2	0.769763	0.476598	2	4	0.027	0.602791	0.110284	0.693072	0.724498	0.716501	0.622445	0.183783	0.112766	0.247082	0.135642	0.064877	0.0116301	0.0836264	0.0893166	0.488069	-0.644381	-0.216713	-2.05696
210111	1	37	2008	9	1	0.651781	0.37899	2	4	0.027	0.480615	0.0707821	0.602791	0.693072	0.724498	0.716501	0.110284	0.183783	0.112766	0.247082	0.064877	0.0116301	0.0836264	0.0893166	0.574379	-1.16039	-0.732725	0.253247
210111	1	38	2008	9	2	0.428303	0.238872	2	4	0.027	0.360942	0.0018413	0.480615	0.602791	0.693072	0.724498	0.0707821	0.110284	0.183783	0.112766	0.064877	0.0116301	0.0836264	0.0893166	0.540423	-1.66088	-1.23321	1.70888
210111	1	39	2008	10	1	0.281329	0.146452	2	4	0.027	0.196566	0.0082001	0.360942	0.480615	0.602791	0.693072	0.0018413	0.0707821	0.110284	0.183783	0.064877	0.0116301	0.0836264	0.0893166	0.532691	-2.26481	-1.83715
210111	1	40	2008	10	2	0.24698	0.129251	2	4	0.027	0.130163	0.0402321	0.196566	0.360942	0.480615	0.602791	0.0082001	0.0018413	0.0707821	0.110284	0.064877	0.0116301	0.0836264	0.0893166	0.476598	-2.47423	-2.04656
210603	2	1	2005	6	1	0.535539	0.329013	4	4	0.526	0.518817	0.124727									0.0346194	0.553598	0.0041844	0.0399131
210603	2	2	2005	6	2	0.669737	0.388946	4	4	0.526	0.618325	0.176615	0.518817				0.124727				0.0346194	0.553598	0.0041844	0.0399131
210603	2	3	2005	7	1	0.728352	0.439921	4	4	0.526	0.685419	0.191047	0.618325	0.518817			0.176615	0.124727			0.0346194	0.553598	0.0041844	0.0399131
210603	2	4	2005	7	2	0.610714	0.495377	4	4	0.526	0.752759	0.122953	0.685419	0.618325	0.518817		0.191047	0.176615	0.124727		0.0346194	0.553598	0.0041844	0.0399131		-0.669393	0.122505	-0.535008
210603	2	5	2005	8	1	0.675839	0.388158	4	4	0.526	0.781024	0.376708	0.752759	0.685419	0.618325	0.518817	0.122953	0.191047	0.176615	0.124727	0.0346194	0.553598	0.0041844	0.0399131	0.329013	-0.659791	0.132108	-0.315843
210603	2	6	2005	8	2	0.639879	0.366949	4	4	0.526	0.638642	0.0972404	0.781024	0.752759	0.685419	0.618325	0.376708	0.122953	0.191047	0.176615	0.0346194	0.553598	0.0041844	0.0399131	0.388946	-1.11874	-0.326838	0.826777
210603	2	7	2005	9	1	0.617039	0.322223	4	4	0.526	0.547731	0.0542271	0.638642	0.781024	0.752759	0.685419	0.0972404	0.376708	0.122953	0.191047	0.0346194	0.553598	0.0041844	0.0399131	0.439921	-1.51592	-0.724026	-1.21074
210603	2	8	2005	9	2	0.541901	0.275076	4	4	0.526	0.4931	0.0893113	0.547731	0.638642	0.781024	0.752759	0.0542271	0.0972404	0.376708	0.122953	0.0346194	0.553598	0.0041844	0.0399131	0.495377	-1.64641	-0.854514	0.14063
210603	2	9	2005	10	1	0.436065	0.210883	4	4	0.526	0.283234	0.037871	0.4931	0.547731	0.638642	0.781024	0.0893113	0.0542271	0.0972404	0.376708	0.0346194	0.553598	0.0041844	0.0399131	0.388158	-2.39146	-1.59956
210603	2	10	2005	10	2	0.287725	0.12611	4	4	0.526	0.102293	0.047177	0.283234	0.4931	0.547731	0.638642	0.037871	0.0893113	0.0542271	0.0972404	0.0346194	0.553598	0.0041844	0.0399131	0.366949	-3.03996	-2.24806
210603	2	11	2006	6	1	0.605222	0.379606	4	4	0.526	0.494634	0.232949	0.102293	0.283234	0.4931	0.547731	0.047177	0.037871	0.0893113	0.0542271	0.0346194	0.553598	0.0041844	0.0399131	0.322223	-1.54974	-0.757844
210603	2	12	2006	6	2	0.619666	0.431795	4	4	0.526	0.58081	0.125573	0.494634	0.102293	0.283234	0.4931	0.232949	0.047177	0.037871	0.0893113	0.0346194	0.553598	0.0041844	0.0399131	0.275076	-1.24628	-0.454381
210603	2	13	2006	7	1	0.691992	0.493603	4	4	0.526	0.699076	0.197284	0.58081	0.494634	0.102293	0.283234	0.125573	0.232949	0.047177	0.037871	0.0346194	0.553598	0.0041844	0.0399131	0.210883	-0.847532	-0.0556333
210603	2	14	2006	7	2	0.521474	0.514772	4	4	0.526	0.657713	0.142453	0.699076	0.58081	0.494634	0.102293	0.197284	0.125573	0.232949	0.047177	0.0346194	0.553598	0.0041844	0.0399131	0.12611	-0.90442	-0.112521
210603	2	15	2006	8	1	0.667759	0.403647	4	4	0.526	0.810002	0.282101	0.657713	0.699076	0.58081	0.494634	0.142453	0.197284	0.125573	0.232949	0.0346194	0.553598	0.0041844	0.0399131	0.379606	-0.578698	0.213201	0.728018
210603	2	16	2006	8	2	0.652577	0.372232	4	4	0.526	0.721001	0.142377	0.810002	0.657713	0.699076	0.58081	0.282101	0.142453	0.197284	0.125573	0.0346194	0.553598	0.0041844	0.0399131	0.431795	-0.868848	-0.0769497	0.361157
210603	2	17	2006	9	1	0.593932	0.327778	4	4	0.526	0.496981	0.0501297	0.721001	0.810002	0.657713	0.699076	0.142377	0.282101	0.142453	0.197284	0.0346194	0.553598	0.0041844	0.0399131	0.493603	-1.64257	-0.850675
210603	2	18	2006	9	2	0.477892	0.282044	4	4	0.526	0.466365	0.0134033	0.496981	0.721001	0.810002	0.657713	0.0501297	0.142377	0.282101	0.142453	0.0346194	0.553598	0.0041844	0.0399131	0.514772	-1.75348	-0.961577
210603	2	19	2006	10	1	0.433838	0.193726	4	4	0.526	0.397987	0.0326292	0.466365	0.496981	0.721001	0.810002	0.0134033	0.0501297	0.142377	0.282101	0.0346194	0.553598	0.0041844	0.0399131	0.403647	-2.06466	-1.27276
210603	2	20	2006	10	2	0.283953	0.132228	4	4	0.526	0.246544	0.0692229	0.397987	0.466365	0.496981	0.721001	0.0326292	0.0134033	0.0501297	0.142377	0.0346194	0.553598	0.0041844	0.0399131	0.372232	-2.58826	-1.79636
210603	2	21	2007	6	1	0.53	0.303715	4	4	0.526	0.540295	0.0018413	0.246544	0.397987	0.466365	0.496981	0.0692229	0.0326292	0.0134033	0.0501297	0.0346194	0.553598	0.0041844	0.0399131	0.327778	-1.53985	-0.747956
210603	2	22	2007	6	2	0.394771	0.482149	4	4	0.526	0.631516	0.0738506	0.540295	0.246544	0.397987	0.466365	0.0018413	0.0692229	0.0326292	0.0134033	0.0346194	0.553598	0.0041844	0.0399131	0.282044	-1.0715	-0.279597	-0.871717
210603	2	23	2007	7	1	0.732276	0.439618	4	4	0.526	0.661945	0.208929	0.631516	0.540295	0.246544	0.397987	0.0738506	0.0018413	0.0692229	0.0326292	0.0346194	0.553598	0.0041844	0.0399131	0.193726	-0.983695	-0.191797	0.191797
210603	2	24	2007	7	2	0.58334	0.488796	4	4	0.526	0.727345	0.0518715	0.661945	0.631516	0.540295	0.246544	0.208929	0.0738506	0.0018413	0.0692229	0.0346194	0.553598	0.0041844	0.0399131	0.132228	-0.768942	0.0229568
210603	2	25	2007	8	1	0.657174	0.425397	4	4	0.526	0.767375	0.497304	0.727345	0.661945	0.631516	0.540295	0.0518715	0.208929	0.0738506	0.0018413	0.0346194	0.553598	0.0041844	0.0399131	0.303715	-0.668552	0.123347	0.376593
210603	2	26	2007	8	2	0.64119	0.380887	4	4	0.526	0.709087	0.135642	0.767375	0.727345	0.661945	0.631516	0.497304	0.0518715	0.208929	0.0738506	0.0346194	0.553598	0.0041844	0.0399131	0.482149	-0.863757	-0.071858	1.12094
210603	2	27	2007	9	1	0.582996	0.327837	4	4	0.526	0.591485	0.0196239	0.709087	0.767375	0.727345	0.661945	0.135642	0.497304	0.0518715	0.208929	0.0346194	0.553598	0.0041844	0.0399131	0.439618	-1.4096	-0.617698	-0.533616
210603	2	28	2007	9	2	0.532037	0.274143	4	4	0.526	0.503287	0.157332	0.591485	0.709087	0.767375	0.727345	0.0196239	0.135642	0.497304	0.0518715	0.0346194	0.553598	0.0041844	0.0399131	0.488796	-1.59398	-0.802079	0.389576
210603	2	29	2007	10	1	0.441069	0.228085	4	4	0.526	0.312163	0.0822465	0.503287	0.591485	0.709087	0.767375	0.157332	0.0196239	0.135642	0.497304	0.0346194	0.553598	0.0041844	0.0399131	0.425397	-2.26245	-1.47055
210603	2	30	2007	10	2	0.308556	0.144204	4	4	0.526	0.105859	0.042864	0.312163	0.503287	0.591485	0.709087	0.0822465	0.157332	0.0196239	0.135642	0.0346194	0.553598	0.0041844	0.0399131	0.380887	-3.02211	-2.23021
210603	2	31	2008	6	1	0.54217	0.324599	4	4	0.526	0.500679	0.0827424	0.105859	0.312163	0.503287	0.591485	0.042864	0.0822465	0.157332	0.0196239	0.0346194	0.553598	0.0041844	0.0399131	0.327837	-1.60822	-0.81632
210603	2	32	2008	6	2	0.686693	0.444381	4	4	0.526	0.600202	0.160956	0.500679	0.105859	0.312163	0.503287	0.0827424	0.042864	0.0822465	0.157332	0.0346194	0.553598	0.0041844	0.0399131	0.274143	-1.17366	-0.381759
210603	2	33	2008	7	1	0.6821	0.452324	4	4	0.526	0.699326	0.223345	0.600202	0.500679	0.105859	0.312163	0.160956	0.0827424	0.042864	0.0822465	0.0346194	0.553598	0.0041844	0.0399131	0.228085	-0.864163	-0.0722642
210603	2	34	2008	7	2	0.712469	0.419952	4	4	0.526	0.735889	0.17567	0.699326	0.600202	0.500679	0.105859	0.223345	0.160956	0.0827424	0.042864	0.0346194	0.553598	0.0041844	0.0399131	0.144204	-0.79517	-0.0032718
210603	2	35	2008	8	1	0.681071	0.444294	4	4	0.526	0.745472	0.223392	0.735889	0.699326	0.600202	0.500679	0.17567	0.223345	0.160956	0.0827424	0.0346194	0.553598	0.0041844	0.0399131	0.324599	-0.732227	0.0596718	0.440268
210603	2	36	2008	8	2	0.664716	0.406643	4	4	0.526	0.625004	0.170444	0.745472	0.735889	0.699326	0.600202	0.223392	0.17567	0.223345	0.160956	0.0346194	0.553598	0.0041844	0.0399131	0.444381	-1.12051	-0.328617	-0.822697
210603	2	37	2008	9	1	0.533031	0.312103	4	4	0.526	0.555918	0.0549901	0.625004	0.745472	0.735889	0.699326	0.170444	0.223392	0.17567	0.223345	0.0346194	0.553598	0.0041844	0.0399131	0.452324	-1.46579	-0.673888	0.958096
210603	2	38	2008	9	2	0.495446	0.262602	4	4	0.526	0.450454	0.0030025	0.555918	0.625004	0.745472	0.735889	0.0549901	0.170444	0.223392	0.17567	0.0346194	0.553598	0.0041844	0.0399131	0.419952	-1.83716	-1.04526
210603	2	39	2008	10	1	0.375989	0.177531	4	4	0.526	0.296114	0.0018429	0.450454	0.555918	0.625004	0.745472	0.0030025	0.0549901	0.170444	0.223392	0.0346194	0.553598	0.0041844	0.0399131	0.444294	-2.38885	-1.59695
210603	2	40	2008	10	2	0.31733	0.149913	4	4	0.526	0.219777	0.0387503	0.296114	0.450454	0.555918	0.625004	0.0018429	0.0030025	0.0549901	0.170444	0.0346194	0.553598	0.0041844	0.0399131	0.406643	-2.65451	-1.86261
310112	3	1	2005	6	1	0.443702	0.26597	3	1	0.509	0.74374	0.0341719									0	0.120096	0.0002426	0.0004513
310112	3	2	2005	6	2	0.411692	0.271956	3	1	0.509	0.833651	0.0255459	0.74374				0.0341719				0	0.120096	0.0002426	0.0004513
310112	3	3	2005	7	1	0.471694	0.316461	3	1	0.509	0.925604	0.122156	0.833651	0.74374			0.0255459	0.0341719			0	0.120096	0.0002426	0.0004513
310112	3	4	2005	7	2	0.50034	0.323669	3	1	0.509	0.907551	0.10271	0.925604	0.833651	0.74374		0.122156	0.0255459	0.0341719		0	0.120096	0.0002426	0.0004513		0.159486	0.109321	3.62637
310112	3	5	2005	8	1	0.448131	0.282962	3	1	0.509	0.94466	0.31865	0.907551	0.925604	0.833651	0.74374	0.10271	0.122156	0.0255459	0.0341719	0	0.120096	0.0002426	0.0004513	0.26597	0.243525	0.19336	2.77851
310112	3	6	2005	8	2	0.478176	0.284741	3	1	0.509	0.843197	0.143439	0.94466	0.907551	0.925604	0.833651	0.31865	0.10271	0.122156	0.0255459	0	0.120096	0.0002426	0.0004513	0.271956	-0.047978	-0.0981432	2.91577
310112	3	7	2005	9	1	0.476173	0.276164	3	1	0.509	0.826036	0.173862	0.843197	0.94466	0.907551	0.925604	0.143439	0.31865	0.10271	0.122156	0	0.120096	0.0002426	0.0004513	0.316461	-0.151794	-0.201959	1.84023
310112	3	8	2005	9	2	0.421459	0.223064	3	1	0.509	0.839439	0.0385345	0.826036	0.843197	0.94466	0.907551	0.173862	0.143439	0.31865	0.10271	0	0.120096	0.0002426	0.0004513	0.323669	-0.125305	-0.17547	-0.237033
310112	3	9	2005	10	1	0.383511	0.197141	3	1	0.509	0.638736	0.0878681	0.839439	0.826036	0.843197	0.94466	0.0385345	0.173862	0.143439	0.31865	0	0.120096	0.0002426	0.0004513	0.282962	-0.793014	-0.843179
310112	3	10	2005	10	2	0.329638	0.178345	3	1	0.509	0.447596	0.0419683	0.638736	0.839439	0.826036	0.843197	0.0878681	0.0385345	0.173862	0.143439	0	0.120096	0.0002426	0.0004513	0.284741	-1.36519	-1.41535
310112	3	11	2006	6	1	0.452239	0.232033	3	1	0.509	0.700546	0.140038	0.447596	0.638736	0.839439	0.826036	0.0419683	0.0878681	0.0385345	0.173862	0	0.120096	0.0002426	0.0004513	0.276164	-0.568271	-0.618436
310112	3	12	2006	6	2	0.392458	0.326157	3	1	0.509	0.85017	0.110233	0.700546	0.447596	0.638736	0.839439	0.140038	0.0419683	0.0878681	0.0385345	0	0.120096	0.0002426	0.0004513	0.223064	-0.0002576	-0.0504228
310112	3	13	2006	7	1	0.425465	0.313942	3	1	0.509	0.918914	0.14956	0.85017	0.700546	0.447596	0.638736	0.110233	0.140038	0.0419683	0.0878681	0	0.120096	0.0002426	0.0004513	0.197141	0.174823	0.124658	-1.27597
310112	3	14	2006	7	2	0.487704	0.279335	3	1	0.509	0.942037	0.174044	0.918914	0.85017	0.700546	0.447596	0.14956	0.110233	0.140038	0.0419683	0	0.120096	0.0002426	0.0004513	0.178345	0.235045	0.18488	-2.11965
310112	3	15	2006	8	1	0.454411	0.311543	3	1	0.509	0.972489	0.0350842	0.942037	0.918914	0.85017	0.700546	0.174044	0.14956	0.110233	0.140038	0	0.120096	0.0002426	0.0004513	0.232033	0.331252	0.281086	-0.994971
310112	3	16	2006	8	2	0.42664	0.295865	3	1	0.509	0.943526	0.0706887	0.972489	0.942037	0.918914	0.85017	0.0350842	0.174044	0.14956	0.110233	0	0.120096	0.0002426	0.0004513	0.326157	0.224743	0.174577	-0.174577
310112	3	17	2006	9	1	0.442442	0.24047	3	1	0.509	0.769006	0.192839	0.943526	0.972489	0.942037	0.918914	0.0706887	0.0350842	0.174044	0.14956	0	0.120096	0.0002426	0.0004513	0.313942	-0.312957	-0.363122	-1.57164
310112	3	18	2006	9	2	0.414087	0.215828	3	1	0.509	0.679255	0.019259	0.769006	0.943526	0.972489	0.942037	0.192839	0.0706887	0.0350842	0.174044	0	0.120096	0.0002426	0.0004513	0.279335	-0.653403	-0.703568
310112	3	19	2006	10	1	0.396748	0.196328	3	1	0.509	0.680952	0.0298091	0.679255	0.769006	0.943526	0.972489	0.019259	0.192839	0.0706887	0.0350842	0	0.120096	0.0002426	0.0004513	0.311543	-0.692894	-0.74306
310112	3	20	2006	10	2	0.331939	0.166102	3	1	0.509	0.649202	0.0094172	0.680952	0.679255	0.769006	0.943526	0.0298091	0.019259	0.192839	0.0706887	0	0.120096	0.0002426	0.0004513	0.295865	-0.777797	-0.827962
310112	3	21	2007	6	1	0.15395	0.223277	3	1	0.509	0.717106	0.191213	0.649202	0.680952	0.679255	0.769006	0.0094172	0.0298091	0.019259	0.192839	0	0.120096	0.0002426	0.0004513	0.24047	-0.518283	-0.568448
310112	3	22	2007	6	2	0.348201	0.292533	3	1	0.509	0.848342	0.15233	0.717106	0.649202	0.680952	0.679255	0.191213	0.0094172	0.0298091	0.019259	0	0.120096	0.0002426	0.0004513	0.215828	-0.0365907	-0.0867559	2.17196
310112	3	23	2007	7	1	0.575331	0.323971	3	1	0.509	0.930212	0.187729	0.848342	0.717106	0.649202	0.680952	0.15233	0.191213	0.0094172	0.0298091	0	0.120096	0.0002426	0.0004513	0.196328	0.216148	0.165983	1.99176
310112	3	24	2007	7	2	0.542082	0.34281	3	1	0.509	0.965697	0.0926621	0.930212	0.848342	0.717106	0.649202	0.187729	0.15233	0.191213	0.0094172	0	0.120096	0.0002426	0.0004513	0.166102	0.367871	0.317706	1.15729
310112	3	25	2007	8	1	0.476498	0.301414	3	1	0.509	0.936037	0.147465	0.965697	0.930212	0.848342	0.717106	0.0926621	0.187729	0.15233	0.191213	0	0.120096	0.0002426	0.0004513	0.223277	0.223349	0.173184	1.6603
310112	3	26	2007	8	2	0.501289	0.275075	3	1	0.509	0.957977	0.0945199	0.936037	0.965697	0.930212	0.848342	0.147465	0.0926621	0.187729	0.15233	0	0.120096	0.0002426	0.0004513	0.292533	0.276618	0.226453	1.59249
310112	3	27	2007	9	1	0.492304	0.238998	3	1	0.509	0.789827	0.110727	0.957977	0.936037	0.965697	0.930212	0.0945199	0.147465	0.0926621	0.187729	0	0.120096	0.0002426	0.0004513	0.323971	-0.292072	-0.342238	-1.33528
310112	3	28	2007	9	2	0.46777	0.240383	3	1	0.509	0.809506	0.28355	0.789827	0.957977	0.936037	0.965697	0.110727	0.0945199	0.147465	0.0926621	0	0.120096	0.0002426	0.0004513	0.34281	-0.18722	-0.237385
310112	3	29	2007	10	1	0.388648	0.211743	3	1	0.509	0.70693	0.283281	0.809506	0.789827	0.957977	0.936037	0.28355	0.110727	0.0945199	0.147465	0	0.120096	0.0002426	0.0004513	0.301414	-0.522314	-0.572479
310112	3	30	2007	10	2	0.346109	0.175999	3	1	0.509	0.519511	0.0164887	0.70693	0.809506	0.789827	0.957977	0.283281	0.28355	0.110727	0.0945199	0	0.120096	0.0002426	0.0004513	0.275075	-1.18415	-1.23432
310112	3	31	2008	6	1	0.193815	0.210371	3	1	0.509	0.721707	0.29499	0.519511	0.70693	0.809506	0.789827	0.0164887	0.283281	0.28355	0.110727	0	0.120096	0.0002426	0.0004513	0.238998	-0.491387	-0.541552
310112	3	32	2008	6	2	0.442255	0.265764	3	1	0.509	0.800965	0.340059	0.721707	0.519511	0.70693	0.809506	0.29499	0.0164887	0.283281	0.28355	0	0.120096	0.0002426	0.0004513	0.240383	-0.12743	-0.177596
310112	3	33	2008	7	1	0.509681	0.300471	3	1	0.509	0.951559	0.0727396	0.800965	0.721707	0.519511	0.70693	0.340059	0.29499	0.0164887	0.283281	0	0.120096	0.0002426	0.0004513	0.211743	0.240161	0.189996	-1.86751
310112	3	34	2008	7	2	0.445	0.264376	3	1	0.509	0.962518	0.105096	0.951559	0.800965	0.721707	0.519511	0.0727396	0.340059	0.29499	0.0164887	0	0.120096	0.0002426	0.0004513	0.175999	0.258477	0.208312
310112	3	35	2008	8	1	0.491787	0.322922	3	1	0.509	0.927544	0.113479	0.962518	0.951559	0.800965	0.721707	0.105096	0.0727396	0.340059	0.29499	0	0.120096	0.0002426	0.0004513	0.210371	0.264946	0.214781	-1.68569
310112	3	36	2008	8	2	0.416851	0.276284	3	1	0.509	0.874241	0.197417	0.927544	0.962518	0.951559	0.800965	0.113479	0.105096	0.0727396	0.340059	0	0.120096	0.0002426	0.0004513	0.265764	0.0181741	-0.0319911	-1.43891
310112	3	37	2008	9	1	0.470736	0.288861	3	1	0.509	0.821058	0.17484	0.874241	0.927544	0.962518	0.951559	0.197417	0.113479	0.105096	0.0727396	0	0.120096	0.0002426	0.0004513	0.300471	-0.11976	-0.169925	-2.59564
310112	3	38	2008	9	2	0.393205	0.246964	3	1	0.509	0.829159	0.115736	0.821058	0.874241	0.927544	0.962518	0.17484	0.197417	0.113479	0.105096	0	0.120096	0.0002426	0.0004513	0.264376	-0.161396	-0.211562
310112	3	39	2008	10	1	0.410023	0.192065	3	1	0.509	0.643639	0.0228862	0.829159	0.821058	0.874241	0.927544	0.115736	0.17484	0.197417	0.113479	0	0.120096	0.0002426	0.0004513	0.322922	-0.778006	-0.828171
310112	3	40	2008	10	2	0.357299	0.170276	3	1	0.509	0.623097	0.0658388	0.643639	0.829159	0.821058	0.874241	0.0228862	0.115736	0.17484	0.197417	0	0.120096	0.0002426	0.0004513	0.276284	-0.859964	-0.910129
310115	4	1	2005	6	1	0.44417	0.271661	3	1	0.442	0.74024	0.0341719									0.841109	0.346385	0.0014554	2.39e-11
310115	4	2	2005	6	2	0.4054	0.268594	3	1	0.442	0.829021	0.0255459	0.74024				0.0341719				0.841109	0.346385	0.0014554	2.39e-11
310115	4	3	2005	7	1	0.458128	0.311486	3	1	0.442	0.917895	0.122156	0.829021	0.74024			0.0255459	0.0341719			0.841109	0.346385	0.0014554	2.39e-11
310115	4	4	2005	7	2	0.488044	0.303748	3	1	0.442	0.907551	0.0969078	0.917895	0.829021	0.74024		0.122156	0.0255459	0.0341719		0.841109	0.346385	0.0014554	2.39e-11		-0.203641	-0.153476	2.42747
310115	4	5	2005	8	1	0.442925	0.276115	3	1	0.442	0.94466	0.321208	0.907551	0.917895	0.829021	0.74024	0.0969078	0.122156	0.0255459	0.0341719	0.841109	0.346385	0.0014554	2.39e-11	0.271661	-0.1048	-0.0546352	2.07486
310115	4	6	2005	8	2	0.467818	0.271726	3	1	0.442	0.843107	0.143439	0.94466	0.907551	0.917895	0.829021	0.321208	0.0969078	0.122156	0.0255459	0.841109	0.346385	0.0014554	2.39e-11	0.268594	-0.402073	-0.351908	2.01441
310115	4	7	2005	9	1	0.46043	0.272147	3	1	0.442	0.827648	0.173862	0.843107	0.94466	0.907551	0.917895	0.143439	0.321208	0.0969078	0.122156	0.841109	0.346385	0.0014554	2.39e-11	0.311486	-0.493504	-0.443339	0.841925
310115	4	8	2005	9	2	0.426313	0.229011	3	1	0.442	0.84051	0.0385345	0.827648	0.843107	0.94466	0.907551	0.173862	0.143439	0.321208	0.0969078	0.841109	0.346385	0.0014554	2.39e-11	0.303748	-0.456164	-0.405999	-0.745314
310115	4	9	2005	10	1	0.393247	0.208219	3	1	0.442	0.653434	0.0878681	0.84051	0.827648	0.843107	0.94466	0.0385345	0.173862	0.143439	0.321208	0.841109	0.346385	0.0014554	2.39e-11	0.276115	-1.07796	-1.02779
310115	4	10	2005	10	2	0.362344	0.17887	3	1	0.442	0.467742	0.0419683	0.653434	0.84051	0.827648	0.843107	0.0878681	0.0385345	0.173862	0.143439	0.841109	0.346385	0.0014554	2.39e-11	0.271726	-1.64511	-1.59495
310115	4	11	2006	6	1	0.473412	0.24385	3	1	0.442	0.696094	0.140038	0.467742	0.653434	0.84051	0.827648	0.0419683	0.0878681	0.0385345	0.173862	0.841109	0.346385	0.0014554	2.39e-11	0.272147	-0.909834	-0.859668
310115	4	12	2006	6	2	0.440818	0.304304	3	1	0.442	0.842767	0.110348	0.696094	0.467742	0.653434	0.84051	0.140038	0.0419683	0.0878681	0.0385345	0.841109	0.346385	0.0014554	2.39e-11	0.229011	-0.386751	-0.336586
310115	4	13	2006	7	1	0.433509	0.316345	3	1	0.442	0.918914	0.14956	0.842767	0.696094	0.467742	0.653434	0.110348	0.140038	0.0419683	0.0878681	0.841109	0.346385	0.0014554	2.39e-11	0.208219	-0.163477	-0.113312	-0.600573
310115	4	14	2006	7	2	0.464255	0.264465	3	1	0.442	0.934283	0.174044	0.918914	0.842767	0.696094	0.467742	0.14956	0.110348	0.140038	0.0419683	0.841109	0.346385	0.0014554	2.39e-11	0.17887	-0.145046	-0.0948806	-0.317622
310115	4	15	2006	8	1	0.455515	0.287672	3	1	0.442	0.964892	0.0350842	0.934283	0.918914	0.842767	0.696094	0.174044	0.14956	0.110348	0.140038	0.841109	0.346385	0.0014554	2.39e-11	0.24385	-0.0579851	-0.0078198	-1.14349
310115	4	16	2006	8	2	0.415746	0.281127	3	1	0.442	0.941522	0.073841	0.964892	0.934283	0.918914	0.842767	0.0350842	0.174044	0.14956	0.110348	0.841109	0.346385	0.0014554	2.39e-11	0.304304	-0.137473	-0.0873075	-0.626577
310115	4	17	2006	9	1	0.420128	0.230538	3	1	0.442	0.775509	0.192839	0.941522	0.964892	0.934283	0.918914	0.073841	0.0350842	0.174044	0.14956	0.841109	0.346385	0.0014554	2.39e-11	0.316345	-0.644728	-0.594563
310115	4	18	2006	9	2	0.422242	0.227694	3	1	0.442	0.695945	0.019259	0.775509	0.941522	0.964892	0.934283	0.192839	0.073841	0.0350842	0.174044	0.841109	0.346385	0.0014554	2.39e-11	0.264465	-0.931962	-0.881796
310115	4	19	2006	10	1	0.378861	0.188848	3	1	0.442	0.695109	0.0298091	0.695945	0.775509	0.941522	0.964892	0.019259	0.192839	0.073841	0.0350842	0.841109	0.346385	0.0014554	2.39e-11	0.287672	-0.998815	-0.94865
310115	4	20	2006	10	2	0.313058	0.159646	3	1	0.442	0.656038	0.0125416	0.695109	0.695945	0.775509	0.941522	0.0298091	0.019259	0.192839	0.073841	0.841109	0.346385	0.0014554	2.39e-11	0.281127	-1.10464	-1.05447
310115	4	21	2007	6	1	0.097598	0.198366	3	1	0.442	0.70733	0.185847	0.656038	0.695109	0.695945	0.775509	0.0125416	0.0298091	0.019259	0.192839	0.841109	0.346385	0.0014554	2.39e-11	0.230538	-0.915741	-0.865576	-0.811941
310115	4	22	2007	6	2	0.270637	0.238077	3	1	0.442	0.84826	0.146444	0.70733	0.656038	0.695109	0.695945	0.185847	0.0125416	0.0298091	0.019259	0.841109	0.346385	0.0014554	2.39e-11	0.227694	-0.437885	-0.38772	0.911282
310115	4	23	2007	7	1	0.545313	0.304046	3	1	0.442	0.911566	0.215225	0.84826	0.70733	0.656038	0.695109	0.146444	0.185847	0.0125416	0.0298091	0.841109	0.346385	0.0014554	2.39e-11	0.188848	-0.197037	-0.146872	1.54267
310115	4	24	2007	7	2	0.49944	0.313169	3	1	0.442	0.956556	0.0883242	0.911566	0.84826	0.70733	0.656038	0.215225	0.146444	0.185847	0.0125416	0.841109	0.346385	0.0014554	2.39e-11	0.159646	-0.0306655	0.0194997	0.0602725
310115	4	25	2007	8	1	0.462259	0.28753	3	1	0.442	0.926566	0.147424	0.956556	0.911566	0.84826	0.70733	0.0883242	0.215225	0.146444	0.185847	0.841109	0.346385	0.0014554	2.39e-11	0.198366	-0.165984	-0.115819
310115	4	26	2007	8	2	0.48324	0.257702	3	1	0.442	0.946671	0.0933672	0.926566	0.956556	0.911566	0.84826	0.147424	0.0883242	0.215225	0.146444	0.841109	0.346385	0.0014554	2.39e-11	0.238077	-0.111644	-0.0614783
310115	4	27	2007	9	1	0.46508	0.233181	3	1	0.442	0.7937	0.110138	0.946671	0.926566	0.956556	0.911566	0.0933672	0.147424	0.0883242	0.215225	0.841109	0.346385	0.0014554	2.39e-11	0.304046	-0.62851	-0.578345
310115	4	28	2007	9	2	0.44781	0.245816	3	1	0.442	0.814584	0.274823	0.7937	0.946671	0.926566	0.956556	0.110138	0.0933672	0.147424	0.0883242	0.841109	0.346385	0.0014554	2.39e-11	0.313169	-0.50828	-0.458115
310115	4	29	2007	10	1	0.397773	0.203996	3	1	0.442	0.713054	0.27287	0.814584	0.7937	0.946671	0.926566	0.274823	0.110138	0.0933672	0.147424	0.841109	0.346385	0.0014554	2.39e-11	0.28753	-0.855582	-0.805417
310115	4	30	2007	10	2	0.361282	0.183571	3	1	0.442	0.527022	0.0183715	0.713054	0.814584	0.7937	0.946671	0.27287	0.274823	0.110138	0.0933672	0.841109	0.346385	0.0014554	2.39e-11	0.257702	-1.49389	-1.44372
310115	4	31	2008	6	1	0.092033	0.144535	3	1	0.442	0.715557	0.28307	0.527022	0.713054	0.814584	0.7937	0.0183715	0.27287	0.274823	0.110138	0.841109	0.346385	0.0014554	2.39e-11	0.233181	-0.923019	-0.872854
310115	4	32	2008	6	2	0.425398	0.260864	3	1	0.442	0.788371	0.334993	0.715557	0.527022	0.713054	0.814584	0.28307	0.0183715	0.27287	0.274823	0.841109	0.346385	0.0014554	2.39e-11	0.245816	-0.515148	-0.464983
310115	4	33	2008	7	1	0.495248	0.281323	3	1	0.442	0.941496	0.0810336	0.788371	0.715557	0.527022	0.713054	0.334993	0.28307	0.0183715	0.27287	0.841109	0.346385	0.0014554	2.39e-11	0.203996	-0.148625	-0.0984596	-1.37245
310115	4	34	2008	7	2	0.491338	0.249182	3	1	0.442	0.951589	0.100677	0.941496	0.788371	0.715557	0.527022	0.0810336	0.334993	0.28307	0.0183715	0.841109	0.346385	0.0014554	2.39e-11	0.183571	-0.132794	-0.0826291	-0.940065
310115	4	35	2008	8	1	0.455745	0.286345	3	1	0.442	0.923716	0.111321	0.951589	0.941496	0.788371	0.715557	0.100677	0.0810336	0.334993	0.28307	0.841109	0.346385	0.0014554	2.39e-11	0.144535	-0.129348	-0.0791825	-0.27074
310115	4	36	2008	8	2	0.424609	0.268741	3	1	0.442	0.869264	0.19721	0.923716	0.951589	0.941496	0.788371	0.111321	0.100677	0.0810336	0.334993	0.841109	0.346385	0.0014554	2.39e-11	0.260864	-0.3439	-0.293735	-0.614987
310115	4	37	2008	9	1	0.43434	0.273354	3	1	0.442	0.819502	0.173289	0.869264	0.923716	0.951589	0.941496	0.19721	0.111321	0.100677	0.0810336	0.841109	0.346385	0.0014554	2.39e-11	0.281323	-0.482653	-0.432488
310115	4	38	2008	9	2	0.405907	0.238503	3	1	0.442	0.83129	0.115272	0.819502	0.869264	0.923716	0.951589	0.173289	0.19721	0.111321	0.100677	0.841109	0.346385	0.0014554	2.39e-11	0.249182	-0.50551	-0.455345
310115	4	39	2008	10	1	0.394114	0.190348	3	1	0.442	0.644978	0.0222644	0.83129	0.819502	0.869264	0.923716	0.115272	0.173289	0.19721	0.111321	0.841109	0.346385	0.0014554	2.39e-11	0.286345	-1.11667	-1.06651
310115	4	40	2008	10	2	0.363198	0.176746	3	1	0.442	0.62615	0.0627948	0.644978	0.83129	0.819502	0.869264	0.0222644	0.115272	0.173289	0.19721	0.841109	0.346385	0.0014554	2.39e-11	0.268741	-1.18548	-1.13532
320282	5	1	2005	6	1	0.359549	0.229406	4	1	0.653	0.754569	0.0676399									0.0440949	0.194653	0.140752	0.0344788
320282	5	2	2005	6	2	0.485683	0.249995	4	1	0.653	0.86698	0.05945	0.754569				0.0676399				0.0440949	0.194653	0.140752	0.0344788
320282	5	3	2005	7	1	0.642688	0.41889	4	1	0.653	0.912469	0.241134	0.86698	0.754569			0.05945	0.0676399			0.0440949	0.194653	0.140752	0.0344788
320282	5	4	2005	7	2	0.613334	0.380473	4	1	0.653	0.906249	0.133111	0.912469	0.86698	0.754569		0.241134	0.05945	0.0676399		0.0440949	0.194653	0.140752	0.0344788		0.222738	2.29828	-0.357384
320282	5	5	2005	8	1	0.563782	0.377369	4	1	0.653	0.925667	0.25095	0.906249	0.912469	0.86698	0.754569	0.133111	0.241134	0.05945	0.0676399	0.0440949	0.194653	0.140752	0.0344788	0.229406	0.260052	2.33559	0.17575
320282	5	6	2005	8	2	0.617853	0.365493	4	1	0.653	0.839144	0.158629	0.925667	0.906249	0.912469	0.86698	0.25095	0.133111	0.241134	0.05945	0.0440949	0.194653	0.140752	0.0344788	0.249995	0.0298967	2.10544	-0.572237
320282	5	7	2005	9	1	0.655479	0.37214	4	1	0.653	0.78723	0.155442	0.839144	0.925667	0.906249	0.912469	0.158629	0.25095	0.133111	0.241134	0.0440949	0.194653	0.140752	0.0344788	0.41889	-0.161668	1.91387	0.628003
320282	5	8	2005	9	2	0.485917	0.264943	4	1	0.653	0.787651	0.0370889	0.78723	0.839144	0.925667	0.906249	0.155442	0.158629	0.25095	0.133111	0.0440949	0.194653	0.140752	0.0344788	0.380473	-0.260628	1.81491	-1.14171
320282	5	9	2005	10	1	0.444706	0.237833	4	1	0.653	0.57794	0.041255	0.787651	0.78723	0.839144	0.925667	0.0370889	0.155442	0.158629	0.25095	0.0440949	0.194653	0.140752	0.0344788	0.377369	-0.943175	1.13237	-1.3161
320282	5	10	2005	10	2	0.360572	0.176632	4	1	0.653	0.407764	0.0281408	0.57794	0.787651	0.78723	0.839144	0.041255	0.0370889	0.155442	0.158629	0.0440949	0.194653	0.140752	0.0344788	0.365493	-1.50489	0.570647	-0.570647
320282	5	11	2006	6	1	0.430107	0.213556	4	1	0.653	0.709307	0.0828228	0.407764	0.57794	0.787651	0.78723	0.0281408	0.041255	0.0370889	0.155442	0.0440949	0.194653	0.140752	0.0344788	0.37214	-0.574967	1.50057	1.50309
320282	5	12	2006	6	2	0.512313	0.286167	4	1	0.653	0.874562	0.143559	0.709307	0.407764	0.57794	0.787651	0.0828228	0.0281408	0.041255	0.0370889	0.0440949	0.194653	0.140752	0.0344788	0.264943	0.0146871	2.09023	1.13105
320282	5	13	2006	7	1	0.509924	0.347447	4	1	0.653	0.907432	0.286106	0.874562	0.709307	0.407764	0.57794	0.143559	0.0828228	0.0281408	0.041255	0.0440949	0.194653	0.140752	0.0344788	0.237833	0.195938	2.27148	0.926855
320282	5	14	2006	7	2	0.582806	0.342123	4	1	0.653	0.923947	0.213318	0.907432	0.874562	0.709307	0.407764	0.286106	0.143559	0.0828228	0.0281408	0.0440949	0.194653	0.140752	0.0344788	0.176632	0.241691	2.31723	0.275159
320282	5	15	2006	8	1	0.634221	0.412638	4	1	0.653	0.941167	0.075927	0.923947	0.907432	0.874562	0.709307	0.213318	0.286106	0.143559	0.0828228	0.0440949	0.194653	0.140752	0.0344788	0.213556	0.332726	2.40827	-0.90364
320282	5	16	2006	8	2	0.577612	0.375309	4	1	0.653	0.914182	0.0647472	0.941167	0.923947	0.907432	0.874562	0.075927	0.213318	0.286106	0.143559	0.0440949	0.194653	0.140752	0.0344788	0.286167	0.233095	2.30864	-1.36742
320282	5	17	2006	9	1	0.608284	0.340324	4	1	0.653	0.708132	0.149816	0.914182	0.941167	0.923947	0.907432	0.0647472	0.075927	0.213318	0.286106	0.0440949	0.194653	0.140752	0.0344788	0.347447	-0.40377	1.67177	1.23174
320282	5	18	2006	9	2	0.531298	0.296444	4	1	0.653	0.633489	0.0337666	0.708132	0.914182	0.941167	0.923947	0.149816	0.0647472	0.075927	0.213318	0.0440949	0.194653	0.140752	0.0344788	0.342123	-0.707199	1.36834	1.37436
320282	5	19	2006	10	1	0.462165	0.257641	4	1	0.653	0.629187	0.0121189	0.633489	0.708132	0.914182	0.941167	0.0337666	0.149816	0.0647472	0.075927	0.0440949	0.194653	0.140752	0.0344788	0.412638	-0.788381	1.28716	1.23194
320282	5	20	2006	10	2	0.347484	0.167934	4	1	0.653	0.580067	0.0087825	0.629187	0.633489	0.708132	0.914182	0.0121189	0.0337666	0.149816	0.0647472	0.0440949	0.194653	0.140752	0.0344788	0.375309	-1.00354	1.072	0.0726587
320282	5	21	2007	6	1	0.465605	0.289911	4	1	0.653	0.70243	0.131668	0.580067	0.629187	0.633489	0.708132	0.0087825	0.0121189	0.0337666	0.149816	0.0440949	0.194653	0.140752	0.0344788	0.340324	-0.504476	1.57106	0.521029
320282	5	22	2007	6	2	0.369606	0.324412	4	1	0.653	0.840626	0.131562	0.70243	0.580067	0.629187	0.633489	0.131668	0.0087825	0.0121189	0.0337666	0.0440949	0.194653	0.140752	0.0344788	0.296444	-0.0461202	2.02942	0.950533
320282	5	23	2007	7	1	0.645632	0.381101	4	1	0.653	0.899615	0.344303	0.840626	0.70243	0.580067	0.629187	0.131562	0.131668	0.0087825	0.0121189	0.0440949	0.194653	0.140752	0.0344788	0.257641	0.206374	2.28191	0.886597
320282	5	24	2007	7	2	0.630223	0.382263	4	1	0.653	0.927678	0.100188	0.899615	0.840626	0.70243	0.580067	0.344303	0.131562	0.131668	0.0087825	0.0440949	0.194653	0.140752	0.0344788	0.167934	0.293648	2.36919	0.735413
320282	5	25	2007	8	1	0.669968	0.447095	4	1	0.653	0.922839	0.0987145	0.927678	0.899615	0.840626	0.70243	0.100188	0.344303	0.131562	0.131668	0.0440949	0.194653	0.140752	0.0344788	0.289911	0.298604	2.37414	0.782059
320282	5	26	2007	8	2	0.626136	0.355621	4	1	0.653	0.918768	0.0627771	0.922839	0.927678	0.899615	0.840626	0.0987145	0.100188	0.344303	0.131562	0.0440949	0.194653	0.140752	0.0344788	0.324412	0.252937	2.32848	0.249837
320282	5	27	2007	9	1	0.542476	0.289097	4	1	0.653	0.720162	0.0978541	0.918768	0.922839	0.927678	0.899615	0.0627771	0.0987145	0.100188	0.344303	0.0440949	0.194653	0.140752	0.0344788	0.381101	-0.453294	1.62225	0.683372
320282	5	28	2007	9	2	0.525572	0.269271	4	1	0.653	0.732438	0.214614	0.720162	0.918768	0.922839	0.927678	0.0978541	0.0627771	0.0987145	0.100188	0.0440949	0.194653	0.140752	0.0344788	0.382263	-0.412342	1.6632	1.0083
320282	5	29	2007	10	1	0.424399	0.224071	4	1	0.653	0.633023	0.16265	0.732438	0.720162	0.918768	0.922839	0.214614	0.0978541	0.0627771	0.0987145	0.0440949	0.194653	0.140752	0.0344788	0.447095	-0.767964	1.30758	0.837482
320282	5	30	2007	10	2	0.382926	0.205496	4	1	0.653	0.423767	0.0275649	0.633023	0.732438	0.720162	0.918768	0.16265	0.214614	0.0978541	0.0627771	0.0440949	0.194653	0.140752	0.0344788	0.355621	-1.4502	0.625338	1.31556
320282	5	31	2008	6	1	0.364985	0.215781	4	1	0.653	0.706468	0.190699	0.423767	0.633023	0.732438	0.720162	0.0275649	0.16265	0.214614	0.0978541	0.0440949	0.194653	0.140752	0.0344788	0.289097	-0.550913	1.52463	-0.37997
320282	5	32	2008	6	2	0.453964	0.2695	4	1	0.653	0.771188	0.325044	0.706468	0.423767	0.633023	0.732438	0.190699	0.0275649	0.16265	0.214614	0.0440949	0.194653	0.140752	0.0344788	0.269271	-0.255475	1.82007	-0.15756
320282	5	33	2008	7	1	0.61926	0.345974	4	1	0.653	0.929861	0.10843	0.771188	0.706468	0.423767	0.633023	0.325044	0.190699	0.0275649	0.16265	0.0440949	0.194653	0.140752	0.0344788	0.224071	0.234871	2.31041	-0.27526
320282	5	34	2008	7	2	0.579229	0.358833	4	1	0.653	0.923764	0.150958	0.929861	0.771188	0.706468	0.423767	0.10843	0.325044	0.190699	0.0275649	0.0440949	0.194653	0.140752	0.0344788	0.205496	0.22821	2.30375	-0.742959
320282	5	35	2008	8	1	0.675751	0.426313	4	1	0.653	0.89835	0.1857	0.923764	0.929861	0.771188	0.706468	0.150958	0.10843	0.325044	0.190699	0.0440949	0.194653	0.140752	0.0344788	0.215781	0.286157	2.3617	0.0584001
320282	5	36	2008	8	2	0.59303	0.407455	4	1	0.653	0.831816	0.139365	0.89835	0.923764	0.929861	0.771188	0.1857	0.150958	0.10843	0.325044	0.0440949	0.194653	0.140752	0.0344788	0.2695	0.0192199	2.09476	-0.0596081
320282	5	37	2008	9	1	0.5633	0.334551	4	1	0.653	0.7712	0.113004	0.831816	0.89835	0.923764	0.929861	0.139365	0.1857	0.150958	0.10843	0.0440949	0.194653	0.140752	0.0344788	0.345974	-0.246049	1.82949	-0.0353873
320282	5	38	2008	9	2	0.530813	0.296018	4	1	0.653	0.766554	0.0480563	0.7712	0.831816	0.89835	0.923764	0.113004	0.139365	0.1857	0.150958	0.0440949	0.194653	0.140752	0.0344788	0.358833	-0.30103	1.77451	0.166384
320282	5	39	2008	10	1	0.459202	0.236733	4	1	0.653	0.572485	0.0391605	0.766554	0.7712	0.831816	0.89835	0.0480563	0.113004	0.139365	0.1857	0.0440949	0.194653	0.140752	0.0344788	0.426313	-0.957577	1.11796	0.190087
320282	5	40	2008	10	2	0.373174	0.19433	4	1	0.653	0.564034	0.0533857	0.572485	0.766554	0.7712	0.831816	0.0391605	0.0480563	0.113004	0.139365	0.0440949	0.194653	0.140752	0.0344788	0.407455	-1.02255	1.05299	-0.0039073
320323	6	1	2005	6	1	0.421748	0.223459	1	1	0.291	0.719184	0.0782012									0.829943	0.1205	0.0070952	0.029364
320323	6	2	2005	6	2	0.443966	0.295356	1	1	0.291	0.83807	0.181733	0.719184				0.0782012				0.829943	0.1205	0.0070952	0.029364
320323	6	3	2005	7	1	0.728217	0.490424	1	1	0.291	0.844685	0.358812	0.83807	0.719184			0.181733	0.0782012			0.829943	0.1205	0.0070952	0.029364
320323	6	4	2005	7	2	0.788835	0.527008	1	1	0.291	0.850223	0.233433	0.844685	0.83807	0.719184		0.358812	0.181733	0.0782012		0.829943	0.1205	0.0070952	0.029364		0.172689	0.73673	1.15232
320323	6	5	2005	8	1	0.770779	0.470631	1	1	0.291	0.84995	0.188755	0.850223	0.844685	0.83807	0.719184	0.233433	0.358812	0.181733	0.0782012	0.829943	0.1205	0.0070952	0.029364	0.223459	0.0875214	0.651563	1.27243
320323	6	6	2005	8	2	0.720061	0.485178	1	1	0.291	0.731524	0.186197	0.84995	0.850223	0.844685	0.83807	0.188755	0.233433	0.358812	0.181733	0.829943	0.1205	0.0070952	0.029364	0.295356	-0.208354	0.355687	1.11931
320323	6	7	2005	9	1	0.644988	0.35664	1	1	0.291	0.701203	0.113472	0.731524	0.84995	0.850223	0.844685	0.186197	0.188755	0.233433	0.358812	0.829943	0.1205	0.0070952	0.029364	0.490424	-0.463766	0.100276	0.399664
320323	6	8	2005	9	2	0.403437	0.202496	1	1	0.291	0.633945	0.305297	0.701203	0.731524	0.84995	0.850223	0.113472	0.186197	0.188755	0.233433	0.829943	0.1205	0.0070952	0.029364	0.527008	-0.814941	-0.250899	-0.161604
320323	6	9	2005	10	1	0.329572	0.172309	1	1	0.291	0.466913	0.0294753	0.633945	0.701203	0.731524	0.84995	0.305297	0.113472	0.186197	0.188755	0.829943	0.1205	0.0070952	0.029364	0.470631	-1.36435	-0.800305	-0.351008
320323	6	10	2005	10	2	0.242211	0.136842	1	1	0.291	0.314131	0.0041118	0.466913	0.633945	0.701203	0.731524	0.0294753	0.305297	0.113472	0.186197	0.829943	0.1205	0.0070952	0.029364	0.485178	-1.92638	-1.36234	-0.572428
320323	6	11	2006	6	1	0.365117	0.212513	1	1	0.291	0.706501	0.0363594	0.314131	0.466913	0.633945	0.701203	0.0041118	0.0294753	0.305297	0.113472	0.829943	0.1205	0.0070952	0.029364	0.35664	-0.595145	-0.0311041	-0.57155
320323	6	12	2006	6	2	0.52697	0.319403	1	1	0.291	0.807398	0.258319	0.706501	0.314131	0.466913	0.633945	0.0363594	0.0041118	0.0294753	0.305297	0.829943	0.1205	0.0070952	0.029364	0.202496	-0.185522	0.378519	-1.21793
320323	6	13	2006	7	1	0.596979	0.508701	1	1	0.291	0.852305	0.320394	0.807398	0.706501	0.314131	0.466913	0.258319	0.0363594	0.0041118	0.0294753	0.829943	0.1205	0.0070952	0.029364	0.172309	0.171361	0.735402	-1.06535
320323	6	14	2006	7	2	0.752334	0.590019	1	1	0.291	0.881309	0.163862	0.852305	0.807398	0.706501	0.314131	0.320394	0.258319	0.0363594	0.0041118	0.829943	0.1205	0.0070952	0.029364	0.136842	0.301892	0.865934	-0.467347
320323	6	15	2006	8	1	0.76873	0.551494	1	1	0.291	0.901966	0.133932	0.881309	0.852305	0.807398	0.706501	0.163862	0.320394	0.258319	0.0363594	0.829943	0.1205	0.0070952	0.029364	0.212513	0.334444	0.898485	-0.614277
320323	6	16	2006	8	2	0.723313	0.424336	1	1	0.291	0.817345	0.190931	0.901966	0.881309	0.852305	0.807398	0.133932	0.163862	0.320394	0.258319	0.829943	0.1205	0.0070952	0.029364	0.319403	-0.0172022	0.546839	-0.800845
320323	6	17	2006	9	1	0.557281	0.311584	1	1	0.291	0.576642	0.100353	0.817345	0.901966	0.881309	0.852305	0.190931	0.133932	0.163862	0.320394	0.829943	0.1205	0.0070952	0.029364	0.508701	-0.891532	-0.327491	0.689551
320323	6	18	2006	9	2	0.42959	0.231776	1	1	0.291	0.627239	0.0142721	0.576642	0.817345	0.901966	0.881309	0.100353	0.190931	0.133932	0.163862	0.829943	0.1205	0.0070952	0.029364	0.590019	-0.859105	-0.295064	0.399956
320323	6	19	2006	10	1	0.375264	0.210256	1	1	0.291	0.565787	0.0005184	0.627239	0.576642	0.817345	0.901966	0.0142721	0.100353	0.190931	0.133932	0.829943	0.1205	0.0070952	0.029364	0.551494	-1.05347	-0.489424	-1.11459
320323	6	20	2006	10	2	0.426599	0.241393	1	1	0.291	0.469242	0.0027388	0.565787	0.627239	0.576642	0.817345	0.0005184	0.0142721	0.100353	0.190931	0.829943	0.1205	0.0070952	0.029364	0.424336	-1.31408	-0.750037	-1.66479
320323	6	21	2007	6	1	0.39929	0.231422	1	1	0.291	0.680602	0.008912	0.469242	0.565787	0.627239	0.576642	0.0027388	0.0005184	0.0142721	0.100353	0.829943	0.1205	0.0070952	0.029364	0.311584	-0.702882	-0.13884	0.13884
320323	6	22	2007	6	2	0.674478	0.390904	1	1	0.291	0.756483	0.288632	0.680602	0.469242	0.565787	0.627239	0.008912	0.0027388	0.0005184	0.0142721	0.829943	0.1205	0.0070952	0.029364	0.231776	-0.263994	0.300047	-0.146898
320323	6	23	2007	7	1	0.771185	0.550366	1	1	0.291	0.782674	0.428109	0.756483	0.680602	0.469242	0.565787	0.288632	0.008912	0.0027388	0.0005184	0.829943	0.1205	0.0070952	0.029364	0.210256	0.0297484	0.59379	-0.195203
320323	6	24	2007	7	2	0.814178	0.555218	1	1	0.291	0.809386	0.209273	0.782674	0.756483	0.680602	0.469242	0.428109	0.288632	0.008912	0.0027388	0.829943	0.1205	0.0070952	0.029364	0.241393	0.0560145	0.620056	-0.221469
320323	6	25	2007	8	1	0.57355	0.5818	1	1	0.291	0.85417	0.285168	0.809386	0.782674	0.756483	0.680602	0.209273	0.428109	0.288632	0.008912	0.829943	0.1205	0.0070952	0.029364	0.231422	0.240848	0.804889	0.136329
320323	6	26	2007	8	2	0.739411	0.465077	1	1	0.291	0.867141	0.186253	0.85417	0.809386	0.782674	0.756483	0.285168	0.209273	0.428109	0.288632	0.829943	0.1205	0.0070952	0.029364	0.390904	0.200039	0.76408	0.177138
320323	6	27	2007	9	1	0.620518	0.347059	1	1	0.291	0.660266	0.0324902	0.867141	0.85417	0.809386	0.782674	0.186253	0.285168	0.209273	0.428109	0.829943	0.1205	0.0070952	0.029364	0.550366	-0.626515	-0.0624738	0.562413
320323	6	28	2007	9	2	0.398244	0.222966	1	1	0.291	0.644161	0.140491	0.660266	0.867141	0.85417	0.809386	0.0324902	0.186253	0.285168	0.209273	0.829943	0.1205	0.0070952	0.029364	0.555218	-0.777662	-0.213621	0.36677
320323	6	29	2007	10	1	0.360215	0.207141	1	1	0.291	0.525268	0.045409	0.644161	0.660266	0.867141	0.85417	0.140491	0.0324902	0.186253	0.285168	0.829943	0.1205	0.0070952	0.029364	0.5818	-1.15231	-0.58827	-1.3465
320323	6	30	2007	10	2	0.370462	0.208274	1	1	0.291	0.325106	0.0072118	0.525268	0.644161	0.660266	0.867141	0.045409	0.140491	0.0324902	0.186253	0.829943	0.1205	0.0070952	0.029364	0.465077	-1.80632	-1.24228	-0.692492
320323	6	31	2008	6	1	0.337017	0.263435	1	1	0.291	0.648687	0.0761631	0.325106	0.525268	0.644161	0.660266	0.0072118	0.045409	0.140491	0.0324902	0.829943	0.1205	0.0070952	0.029364	0.347059	-0.738105	-0.174064	0.57265
320323	6	32	2008	6	2	0.444734	0.250678	1	1	0.291	0.725931	0.144967	0.648687	0.325106	0.525268	0.644161	0.0761631	0.0072118	0.045409	0.140491	0.829943	0.1205	0.0070952	0.029364	0.222966	-0.515037	0.0490045	-0.0490045
320323	6	33	2008	7	1	0.723561	0.480251	1	1	0.291	0.868521	0.240774	0.725931	0.648687	0.325106	0.525268	0.144967	0.0761631	0.0072118	0.045409	0.829943	0.1205	0.0070952	0.029364	0.207141	0.162893	0.726934	-0.226995
320323	6	34	2008	7	2	0.779007	0.509878	1	1	0.291	0.82467	0.40713	0.868521	0.725931	0.648687	0.325106	0.240774	0.144967	0.0761631	0.0072118	0.829943	0.1205	0.0070952	0.029364	0.208274	0.0989312	0.662972	-0.264386
320323	6	35	2008	8	1	0.765661	0.546408	1	1	0.291	0.858521	0.13475	0.82467	0.868521	0.725931	0.648687	0.40713	0.240774	0.144967	0.0761631	0.829943	0.1205	0.0070952	0.029364	0.263435	0.210771	0.774812	-0.274873
320323	6	36	2008	8	2	0.759169	0.472479	1	1	0.291	0.76917	0.249455	0.858521	0.82467	0.868521	0.725931	0.13475	0.40713	0.240774	0.144967	0.829943	0.1205	0.0070952	0.029364	0.250678	-0.148239	0.415803	0.0841369
320323	6	37	2008	9	1	0.634652	0.388116	1	1	0.291	0.676941	0.0281048	0.76917	0.858521	0.82467	0.868521	0.249455	0.13475	0.40713	0.240774	0.829943	0.1205	0.0070952	0.029364	0.480251	-0.473114	0.090927	1.05373
320323	6	38	2008	9	2	0.463044	0.252885	1	1	0.291	0.627347	0.0454747	0.676941	0.76917	0.858521	0.82467	0.0281048	0.249455	0.13475	0.40713	0.829943	0.1205	0.0070952	0.029364	0.509878	-0.84539	-0.281349	0.954554
320323	6	39	2008	10	1	0.337845	0.173792	1	1	0.291	0.459115	0.0027951	0.627347	0.676941	0.76917	0.858521	0.0454747	0.0281048	0.249455	0.13475	0.829943	0.1205	0.0070952	0.029364	0.546408	-1.38939	-0.82535	1.49856
320323	6	40	2008	10	2	0.449673	0.225998	1	1	0.291	0.439283	0.0462086	0.459115	0.627347	0.676941	0.76917	0.0027951	0.0454747	0.0281048	0.249455	0.829943	0.1205	0.0070952	0.029364	0.472479	-1.43032	-0.866282	1.15049
320324	7	1	2005	6	1	0.413857	0.206311	1	4	0.632	0.7153	0.106269									0.120025	0.0017154	0.0114008	0.0360989
320324	7	2	2005	6	2	0.455501	0.367113	1	4	0.632	0.851988	0.147481	0.7153				0.106269				0.120025	0.0017154	0.0114008	0.0360989
320324	7	3	2005	7	1	0.744444	0.521648	1	4	0.632	0.846558	0.426692	0.851988	0.7153			0.147481	0.106269			0.120025	0.0017154	0.0114008	0.0360989
320324	7	4	2005	7	2	0.842124	0.569298	1	4	0.632	0.874159	0.200433	0.846558	0.851988	0.7153		0.426692	0.147481	0.106269		0.120025	0.0017154	0.0114008	0.0360989		0.513849	0.838535	1.19662
320324	7	5	2005	8	1	0.818893	0.572531	1	4	0.632	0.864294	0.241558	0.874159	0.846558	0.851988	0.7153	0.200433	0.426692	0.147481	0.106269	0.120025	0.0017154	0.0114008	0.0360989	0.206311	0.443627	0.768312	1.74303
320324	7	6	2005	8	2	0.767535	0.489892	1	4	0.632	0.757468	0.221031	0.864294	0.874159	0.846558	0.851988	0.241558	0.200433	0.426692	0.147481	0.120025	0.0017154	0.0114008	0.0360989	0.367113	0.114265	0.43895	0.791437
320324	7	7	2005	9	1	0.70566	0.418425	1	4	0.632	0.716759	0.127667	0.757468	0.864294	0.874159	0.846558	0.221031	0.241558	0.200433	0.426692	0.120025	0.0017154	0.0114008	0.0360989	0.521648	-0.144917	0.179769	-0.893653
320324	7	8	2005	9	2	0.438612	0.24846	1	4	0.632	0.652333	0.223834	0.716759	0.757468	0.864294	0.874159	0.127667	0.221031	0.241558	0.200433	0.120025	0.0017154	0.0114008	0.0360989	0.569298	-0.503617	-0.178931	0.178931
320324	7	9	2005	10	1	0.31357	0.150182	1	4	0.632	0.493358	0.0236299	0.652333	0.716759	0.757468	0.864294	0.223834	0.127667	0.221031	0.241558	0.120025	0.0017154	0.0114008	0.0360989	0.572531	-1.09866	-0.773972
320324	7	10	2005	10	2	0.356802	0.180782	1	4	0.632	0.335431	0.0057926	0.493358	0.652333	0.716759	0.757468	0.0236299	0.223834	0.127667	0.221031	0.120025	0.0017154	0.0114008	0.0360989	0.489892	-1.58816	-1.26348	0.112163
320324	7	11	2006	6	1	0.443538	0.250007	1	4	0.632	0.715956	0.0298887	0.335431	0.493358	0.652333	0.716759	0.0057926	0.0236299	0.223834	0.127667	0.120025	0.0017154	0.0114008	0.0360989	0.418425	-0.326821	-0.0021355	-1.93263
320324	7	12	2006	6	2	0.555203	0.341172	1	4	0.632	0.809368	0.275388	0.715956	0.335431	0.493358	0.652333	0.0298887	0.0057926	0.0236299	0.223834	0.120025	0.0017154	0.0114008	0.0360989	0.24846	0.0583671	0.383053	-1.53437
320324	7	13	2006	7	1	0.660232	0.478315	1	4	0.632	0.86517	0.374715	0.809368	0.715956	0.335431	0.493358	0.275388	0.0298887	0.0057926	0.0236299	0.120025	0.0017154	0.0114008	0.0360989	0.150182	0.402059	0.726745	1.76082
320324	7	14	2006	7	2	0.804283	0.580645	1	4	0.632	0.877958	0.182104	0.86517	0.809368	0.715956	0.335431	0.374715	0.275388	0.0298887	0.0057926	0.120025	0.0017154	0.0114008	0.0360989	0.180782	0.499499	0.824184	1.47104
320324	7	15	2006	8	1	0.810744	0.632548	1	4	0.632	0.910608	0.12563	0.877958	0.86517	0.809368	0.715956	0.182104	0.374715	0.275388	0.0298887	0.120025	0.0017154	0.0114008	0.0360989	0.250007	0.656809	0.981495	0.288639
320324	7	16	2006	8	2	0.786881	0.4793	1	4	0.632	0.83917	0.194944	0.910608	0.877958	0.86517	0.809368	0.12563	0.182104	0.374715	0.275388	0.120025	0.0017154	0.0114008	0.0360989	0.341172	0.327732	0.652418	-2.58718
320324	7	17	2006	9	1	0.599067	0.344669	1	4	0.632	0.600373	0.114296	0.83917	0.910608	0.877958	0.86517	0.194944	0.12563	0.182104	0.374715	0.120025	0.0017154	0.0114008	0.0360989	0.478315	-0.564344	-0.239658	1.18088
320324	7	18	2006	9	2	0.488927	0.275371	1	4	0.632	0.624586	0.0185407	0.600373	0.83917	0.910608	0.877958	0.114296	0.194944	0.12563	0.182104	0.120025	0.0017154	0.0114008	0.0360989	0.580645	-0.606651	-0.281966	-0.431919
320324	7	19	2006	10	1	0.380868	0.209737	1	4	0.632	0.57928	0.001347	0.624586	0.600373	0.83917	0.910608	0.0185407	0.114296	0.194944	0.12563	0.120025	0.0017154	0.0114008	0.0360989	0.632548	-0.800488	-0.475802
320324	7	20	2006	10	2	0.42518	0.24069	1	4	0.632	0.488611	0.008239	0.57928	0.624586	0.600373	0.83917	0.001347	0.0185407	0.114296	0.194944	0.120025	0.0017154	0.0114008	0.0360989	0.4793	-1.04022	-0.715531
320324	7	21	2007	6	1	0.484926	0.273147	1	4	0.632	0.674456	0.0142792	0.488611	0.57928	0.624586	0.600373	0.008239	0.001347	0.0185407	0.114296	0.120025	0.0017154	0.0114008	0.0360989	0.344669	-0.460845	-0.136159	-0.577725
320324	7	22	2007	6	2	0.669464	0.402625	1	4	0.632	0.775554	0.276597	0.674456	0.488611	0.57928	0.624586	0.0142792	0.008239	0.001347	0.0185407	0.120025	0.0017154	0.0114008	0.0360989	0.275371	0.0175815	0.342267	1.87586
320324	7	23	2007	7	1	0.756712	0.522795	1	4	0.632	0.788442	0.527013	0.775554	0.674456	0.488611	0.57928	0.276597	0.0142792	0.008239	0.001347	0.120025	0.0017154	0.0114008	0.0360989	0.209737	0.245551	0.570237	1.40338
320324	7	24	2007	7	2	0.748541	0.608701	1	4	0.632	0.819928	0.221674	0.788442	0.775554	0.674456	0.488611	0.527013	0.276597	0.0142792	0.008239	0.120025	0.0017154	0.0114008	0.0360989	0.24069	0.371564	0.69625	0.244969
320324	7	25	2007	8	1	0.756987	0.577836	1	4	0.632	0.865122	0.235111	0.819928	0.788442	0.775554	0.674456	0.221674	0.527013	0.276597	0.0142792	0.120025	0.0017154	0.0114008	0.0360989	0.273147	0.460997	0.785683	0.80178
320324	7	26	2007	8	2	0.77441	0.509574	1	4	0.632	0.8787	0.172133	0.865122	0.819928	0.788442	0.775554	0.235111	0.221674	0.527013	0.276597	0.120025	0.0017154	0.0114008	0.0360989	0.402625	0.505182	0.829867	-0.431281
320324	7	27	2007	9	1	0.666247	0.392434	1	4	0.632	0.67165	0.0371544	0.8787	0.865122	0.819928	0.788442	0.172133	0.235111	0.221674	0.527013	0.120025	0.0017154	0.0114008	0.0360989	0.522795	-0.321359	0.0033269	-1.93809
320324	7	28	2007	9	2	0.447222	0.258979	1	4	0.632	0.65987	0.19552	0.67165	0.8787	0.865122	0.819928	0.0371544	0.172133	0.235111	0.221674	0.120025	0.0017154	0.0114008	0.0360989	0.608701	-0.476029	-0.151344	-0.999969
320324	7	29	2007	10	1	0.38883	0.2195	1	4	0.632	0.548895	0.0389119	0.65987	0.67165	0.8787	0.865122	0.19552	0.0371544	0.172133	0.235111	0.120025	0.0017154	0.0114008	0.0360989	0.577836	-0.853833	-0.529147
320324	7	30	2007	10	2	0.33453	0.167807	1	4	0.632	0.34058	0.0081498	0.548895	0.65987	0.67165	0.8787	0.0389119	0.19552	0.0371544	0.172133	0.120025	0.0017154	0.0114008	0.0360989	0.509574	-1.59666	-1.27198
320324	7	31	2008	6	1	0.430819	0.311603	1	4	0.632	0.652318	0.0754998	0.34058	0.548895	0.65987	0.67165	0.0081498	0.0389119	0.19552	0.0371544	0.120025	0.0017154	0.0114008	0.0360989	0.392434	-0.451411	-0.126726
320324	7	32	2008	6	2	0.498725	0.289369	1	4	0.632	0.72368	0.180349	0.652318	0.34058	0.548895	0.65987	0.0754998	0.0081498	0.0389119	0.19552	0.120025	0.0017154	0.0114008	0.0360989	0.258979	-0.262393	0.062293
320324	7	33	2008	7	1	0.374075	0.529247	1	4	0.632	0.873764	0.215448	0.72368	0.652318	0.34058	0.548895	0.180349	0.0754998	0.0081498	0.0389119	0.120025	0.0017154	0.0114008	0.0360989	0.2195	0.444342	0.769028
320324	7	34	2008	7	2	0.818383	0.54552	1	4	0.632	0.841711	0.376795	0.873764	0.72368	0.652318	0.34058	0.215448	0.180349	0.0754998	0.0081498	0.120025	0.0017154	0.0114008	0.0360989	0.167807	0.390335	0.71502
320324	7	35	2008	8	1	0.814751	0.595359	1	4	0.632	0.859115	0.205793	0.841711	0.873764	0.72368	0.652318	0.376795	0.215448	0.180349	0.0754998	0.120025	0.0017154	0.0114008	0.0360989	0.311603	0.496692	0.821377
320324	7	36	2008	8	2	0.81897	0.531853	1	4	0.632	0.772976	0.238164	0.859115	0.841711	0.873764	0.72368	0.205793	0.376795	0.215448	0.180349	0.120025	0.0017154	0.0114008	0.0360989	0.289369	0.14473	0.469415
320324	7	37	2008	9	1	0.694643	0.425726	1	4	0.632	0.691788	0.0212181	0.772976	0.859115	0.841711	0.873764	0.238164	0.205793	0.376795	0.215448	0.120025	0.0017154	0.0114008	0.0360989	0.529247	-0.191446	0.133239
320324	7	38	2008	9	2	0.466905	0.278817	1	4	0.632	0.645217	0.0487098	0.691788	0.772976	0.859115	0.841711	0.0212181	0.238164	0.205793	0.376795	0.120025	0.0017154	0.0114008	0.0360989	0.54552	-0.536497	-0.211812
320324	7	39	2008	10	1	0.321242	0.15194	1	4	0.632	0.47626	0.0059782	0.645217	0.691788	0.772976	0.859115	0.0487098	0.0212181	0.238164	0.205793	0.120025	0.0017154	0.0114008	0.0360989	0.595359	-1.14783	-0.823141
320324	7	40	2008	10	2	0.489851	0.235807	1	4	0.632	0.459992	0.0543929	0.47626	0.645217	0.691788	0.772976	0.0059782	0.0487098	0.0212181	0.238164	0.120025	0.0017154	0.0114008	0.0360989	0.531853	-1.14401	-0.819324
320830	8	1	2005	6	1	0.418093	0.204083	4	2	0.3	0.709326	0.108407									0.119132	0.222824	0.158035	0.0565614
320830	8	2	2005	6	2	0.528019	0.31468	4	2	0.3	0.837006	0.0779192	0.709326				0.108407				0.119132	0.222824	0.158035	0.0565614
320830	8	3	2005	7	1	0.647691	0.418485	4	2	0.3	0.85504	0.42366	0.837006	0.709326			0.0779192	0.108407			0.119132	0.222824	0.158035	0.0565614
320830	8	4	2005	7	2	0.735886	0.510815	4	2	0.3	0.900044	0.169986	0.85504	0.837006	0.709326		0.42366	0.0779192	0.108407		0.119132	0.222824	0.158035	0.0565614		0.287543	-0.34157
320830	8	5	2005	8	1	0.703332	0.499219	4	2	0.3	0.892036	0.273199	0.900044	0.85504	0.837006	0.709326	0.169986	0.42366	0.0779192	0.108407	0.119132	0.222824	0.158035	0.0565614	0.204083	0.192641	-0.436472
320830	8	6	2005	8	2	0.65586	0.43482	4	2	0.3	0.753572	0.249923	0.892036	0.900044	0.85504	0.837006	0.273199	0.169986	0.42366	0.0779192	0.119132	0.222824	0.158035	0.0565614	0.31468	-0.192002	-0.821115	-1.45256
320830	8	7	2005	9	1	0.5743	0.3486	4	2	0.3	0.732333	0.173488	0.753572	0.892036	0.900044	0.85504	0.249923	0.273199	0.169986	0.42366	0.119132	0.222824	0.158035	0.0565614	0.418485	-0.419548	-1.04866
320830	8	8	2005	9	2	0.424804	0.2494	4	2	0.3	0.698154	0.0913019	0.732333	0.753572	0.892036	0.900044	0.173488	0.249923	0.273199	0.169986	0.119132	0.222824	0.158035	0.0565614	0.510815	-0.626346	-1.25546	0.541574
320830	8	9	2005	10	1	0.348638	0.171121	4	2	0.3	0.51975	0.0227437	0.698154	0.732333	0.753572	0.892036	0.0913019	0.173488	0.249923	0.273199	0.119132	0.222824	0.158035	0.0565614	0.499219	-1.25596	-1.88507
320830	8	10	2005	10	2	0.300422	0.1466	4	2	0.3	0.35708	0.0100569	0.51975	0.698154	0.732333	0.753572	0.0227437	0.0913019	0.173488	0.249923	0.119132	0.222824	0.158035	0.0565614	0.43482	-1.77947	-2.40858
320830	8	11	2006	6	1	0.491823	0.249219	4	2	0.3	0.701856	0.0256981	0.35708	0.51975	0.698154	0.732333	0.0100569	0.0227437	0.0913019	0.173488	0.119132	0.222824	0.158035	0.0565614	0.3486	-0.639161	-1.26827
320830	8	12	2006	6	2	0.604493	0.354348	4	2	0.3	0.817976	0.25383	0.701856	0.35708	0.51975	0.698154	0.0256981	0.0100569	0.0227437	0.0913019	0.119132	0.222824	0.158035	0.0565614	0.2494	-0.152334	-0.781447	-1.15332
320830	8	13	2006	7	1	0.597108	0.3675	4	2	0.3	0.888872	0.391321	0.817976	0.701856	0.35708	0.51975	0.25383	0.0256981	0.0100569	0.0227437	0.119132	0.222824	0.158035	0.0565614	0.171121	0.110066	-0.519047	-0.632266
320830	8	14	2006	7	2	0.696529	0.516247	4	2	0.3	0.885409	0.211747	0.888872	0.817976	0.701856	0.35708	0.391321	0.25383	0.0256981	0.0100569	0.119132	0.222824	0.158035	0.0565614	0.1466	0.21468	-0.414433	-1.52033
320830	8	15	2006	8	1	0.688617	0.491537	4	2	0.3	0.911402	0.117865	0.885409	0.888872	0.817976	0.701856	0.211747	0.391321	0.25383	0.0256981	0.119132	0.222824	0.158035	0.0565614	0.249219	0.257055	-0.372059
320830	8	16	2006	8	2	0.634666	0.391105	4	2	0.3	0.873928	0.131514	0.911402	0.885409	0.888872	0.817976	0.117865	0.211747	0.391321	0.25383	0.119132	0.222824	0.158035	0.0565614	0.354348	0.0795868	-0.549526	-0.164358
320830	8	17	2006	9	1	0.551452	0.327102	4	2	0.3	0.640971	0.14751	0.873928	0.911402	0.885409	0.888872	0.131514	0.117865	0.211747	0.391321	0.119132	0.222824	0.158035	0.0565614	0.3675	-0.701839	-1.33095
320830	8	18	2006	9	2	0.464194	0.252309	4	2	0.3	0.614799	0.0326513	0.640971	0.873928	0.911402	0.885409	0.14751	0.131514	0.117865	0.211747	0.119132	0.222824	0.158035	0.0565614	0.516247	-0.894651	-1.52376	0.372451
320830	8	19	2006	10	1	0.369549	0.190872	4	2	0.3	0.584616	0.0039924	0.614799	0.640971	0.873928	0.911402	0.0326513	0.14751	0.131514	0.117865	0.119132	0.222824	0.158035	0.0565614	0.491537	-1.06488	-1.69399
320830	8	20	2006	10	2	0.324297	0.1631	4	2	0.3	0.509869	0.0160279	0.584616	0.614799	0.640971	0.873928	0.0039924	0.0326513	0.14751	0.131514	0.119132	0.222824	0.158035	0.0565614	0.391105	-1.30076	-1.92988
320830	8	21	2007	6	1	0.52411	0.297641	4	2	0.3	0.678755	0.0494461	0.509869	0.584616	0.614799	0.640971	0.0160279	0.0039924	0.0326513	0.14751	0.119132	0.222824	0.158035	0.0565614	0.327102	-0.659894	-1.28901
320830	8	22	2007	6	2	0.587279	0.388818	4	2	0.3	0.814211	0.163157	0.678755	0.509869	0.584616	0.614799	0.0494461	0.0160279	0.0039924	0.0326513	0.119132	0.222824	0.158035	0.0565614	0.252309	-0.14251	-0.771623	0.0577387
320830	8	23	2007	7	1	0.679828	0.424693	4	2	0.3	0.813816	0.572389	0.814211	0.678755	0.509869	0.584616	0.163157	0.0494461	0.0160279	0.0039924	0.119132	0.222824	0.158035	0.0565614	0.190872	-0.0359562	-0.665069	-0.0488151
320830	8	24	2007	7	2	0.715763	0.486642	4	2	0.3	0.847047	0.181903	0.813816	0.814211	0.678755	0.509869	0.572389	0.163157	0.0494461	0.0160279	0.119132	0.222824	0.158035	0.0565614	0.1631	0.0951687	-0.533944	0.533944
320830	8	25	2007	8	1	0.702727	0.466098	4	2	0.3	0.89257	0.127968	0.847047	0.813816	0.814211	0.678755	0.181903	0.572389	0.163157	0.0494461	0.119132	0.222824	0.158035	0.0565614	0.297641	0.131821	-0.497292	0.0847888
320830	8	26	2007	8	2	0.705993	0.430506	4	2	0.3	0.896723	0.162224	0.89257	0.847047	0.813816	0.814211	0.127968	0.181903	0.572389	0.163157	0.119132	0.222824	0.158035	0.0565614	0.388818	0.230947	-0.398166	0.214431
320830	8	27	2007	9	1	0.557227	0.329065	4	2	0.3	0.689587	0.0428575	0.896723	0.89257	0.847047	0.813816	0.162224	0.127968	0.181903	0.572389	0.119132	0.222824	0.158035	0.0565614	0.424693	-0.573844	-1.20296	0.0516436
320830	8	28	2007	9	2	0.447386	0.248246	4	2	0.3	0.679281	0.242179	0.689587	0.896723	0.89257	0.847047	0.0428575	0.162224	0.127968	0.181903	0.119132	0.222824	0.158035	0.0565614	0.486642	-0.685096	-1.31421	1.31421
320830	8	29	2007	10	1	0.379031	0.209144	4	2	0.3	0.589023	0.0323853	0.679281	0.689587	0.896723	0.89257	0.242179	0.0428575	0.162224	0.127968	0.119132	0.222824	0.158035	0.0565614	0.466098	-0.99046	-1.61957
320830	8	30	2007	10	2	0.32343	0.170568	4	2	0.3	0.371655	0.0277156	0.589023	0.679281	0.689587	0.896723	0.0323853	0.242179	0.0428575	0.162224	0.119132	0.222824	0.158035	0.0565614	0.430506	-1.74982	-2.37893
320830	8	31	2008	6	1	0.186956	0.24105	4	2	0.3	0.678986	0.0586536	0.371655	0.589023	0.679281	0.689587	0.0277156	0.0323853	0.242179	0.0428575	0.119132	0.222824	0.158035	0.0565614	0.329065	-0.685363	-1.31448	-0.620291
320830	8	32	2008	6	2	0.549028	0.335981	4	2	0.3	0.733113	0.252389	0.678986	0.371655	0.589023	0.679281	0.0586536	0.0277156	0.0323853	0.242179	0.119132	0.222824	0.158035	0.0565614	0.248246	-0.424675	-1.05379	-0.880978
320830	8	33	2008	7	1	0.491234	0.526556	4	2	0.3	0.89491	0.167681	0.733113	0.678986	0.371655	0.589023	0.252389	0.0586536	0.0277156	0.0323853	0.119132	0.222824	0.158035	0.0565614	0.209144	0.263059	-0.366054	0.76464
320830	8	34	2008	7	2	0.718304	0.510561	4	2	0.3	0.876499	0.292496	0.89491	0.733113	0.678986	0.371655	0.167681	0.252389	0.0586536	0.0277156	0.119132	0.222824	0.158035	0.0565614	0.170568	0.181229	-0.447884	0.947823
320830	8	35	2008	8	1	0.705684	0.50412	4	2	0.3	0.869637	0.324916	0.876499	0.89491	0.733113	0.678986	0.292496	0.167681	0.252389	0.0586536	0.119132	0.222824	0.158035	0.0565614	0.24105	0.214156	-0.414957	0.231221
320830	8	36	2008	8	2	0.650575	0.405292	4	2	0.3	0.784483	0.131876	0.869637	0.876499	0.89491	0.733113	0.324916	0.292496	0.167681	0.252389	0.119132	0.222824	0.158035	0.0565614	0.335981	-0.205498	-0.834611	0.422108
320830	8	37	2008	9	1	0.521765	0.334683	4	2	0.3	0.723098	0.023859	0.784483	0.869637	0.876499	0.89491	0.131876	0.324916	0.292496	0.167681	0.119132	0.222824	0.158035	0.0565614	0.526556	-0.480886	-1.11	0.396115
320830	8	38	2008	9	2	0.397731	0.238898	4	2	0.3	0.696203	0.0462809	0.723098	0.784483	0.869637	0.876499	0.023859	0.131876	0.324916	0.292496	0.119132	0.222824	0.158035	0.0565614	0.510561	-0.637727	-1.26684	0.115527
320830	8	39	2008	10	1	0.32542	0.16172	4	2	0.3	0.517671	0.0175628	0.696203	0.723098	0.784483	0.869637	0.0462809	0.023859	0.131876	0.324916	0.119132	0.222824	0.158035	0.0565614	0.50412	-1.27654	-1.90566
320830	8	40	2008	10	2	0.356603	0.182665	4	2	0.3	0.494179	0.0629057	0.517671	0.696203	0.723098	0.784483	0.0175628	0.0462809	0.023859	0.131876	0.119132	0.222824	0.158035	0.0565614	0.405292	-1.3417	-1.97081
321324	9	1	2005	6	1	0.289868	0.14427	4	4	0.084	0.698878	0.112385									0.0785283	0.183468	0.0078836	0.0184111
321324	9	2	2005	6	2	0.407718	0.256497	4	4	0.084	0.847514	0.0999389	0.698878				0.112385				0.0785283	0.183468	0.0078836	0.0184111
321324	9	3	2005	7	1	0.506011	0.325303	4	4	0.084	0.848458	0.460323	0.847514	0.698878			0.0999389	0.112385			0.0785283	0.183468	0.0078836	0.0184111
321324	9	4	2005	7	2	0.658382	0.468413	4	4	0.084	0.891268	0.190232	0.848458	0.847514	0.698878		0.460323	0.0999389	0.112385		0.0785283	0.183468	0.0078836	0.0184111		0.252899	1.48656	0.199457
321324	9	5	2005	8	1	0.627254	0.463352	4	4	0.084	0.877924	0.276923	0.891268	0.848458	0.847514	0.698878	0.190232	0.460323	0.0999389	0.112385	0.0785283	0.183468	0.0078836	0.0184111	0.14427	0.1462	1.37987	-1.79237
321324	9	6	2005	8	2	0.616998	0.426544	4	4	0.084	0.750225	0.259792	0.877924	0.891268	0.848458	0.847514	0.276923	0.190232	0.460323	0.0999389	0.0785283	0.183468	0.0078836	0.0184111	0.256497	-0.172261	1.0614	-1.0614
321324	9	7	2005	9	1	0.562975	0.375958	4	4	0.084	0.721539	0.14789	0.750225	0.877924	0.891268	0.848458	0.259792	0.276923	0.190232	0.460323	0.0785283	0.183468	0.0078836	0.0184111	0.325303	-0.389358	0.844307	-1.55819
321324	9	8	2005	9	2	0.406336	0.25844	4	4	0.084	0.674702	0.164102	0.721539	0.750225	0.877924	0.891268	0.14789	0.259792	0.276923	0.190232	0.0785283	0.183468	0.0078836	0.0184111	0.468413	-0.645441	0.588224	-1.73954
321324	9	9	2005	10	1	0.295591	0.161085	4	4	0.084	0.510611	0.0209884	0.674702	0.721539	0.750225	0.877924	0.164102	0.14789	0.259792	0.276923	0.0785283	0.183468	0.0078836	0.0184111	0.463352	-1.24973	-0.0160612
321324	9	10	2005	10	2	0.219844	0.1191	4	4	0.084	0.339584	0.0084282	0.510611	0.674702	0.721539	0.750225	0.0209884	0.164102	0.14789	0.259792	0.0785283	0.183468	0.0078836	0.0184111	0.426544	-1.84291	-0.609245
321324	9	11	2006	6	1	0.301044	0.154372	4	4	0.084	0.701852	0.0247096	0.339584	0.510611	0.674702	0.721539	0.0084282	0.0209884	0.164102	0.14789	0.0785283	0.183468	0.0078836	0.0184111	0.375958	-0.69507	0.538595
321324	9	12	2006	6	2	0.39145	0.221343	4	4	0.084	0.812446	0.283827	0.701852	0.339584	0.510611	0.674702	0.0247096	0.0084282	0.0209884	0.164102	0.0785283	0.183468	0.0078836	0.0184111	0.25844	-0.273798	0.959867
321324	9	13	2006	7	1	0.41862	0.249144	4	4	0.084	0.878674	0.391448	0.812446	0.701852	0.339584	0.510611	0.283827	0.0247096	0.0084282	0.0209884	0.0785283	0.183468	0.0078836	0.0184111	0.161085	-0.0116927	1.22197	-0.172894
321324	9	14	2006	7	2	0.571764	0.402292	4	4	0.084	0.877633	0.207087	0.878674	0.812446	0.701852	0.339584	0.391448	0.283827	0.0247096	0.0084282	0.0785283	0.183468	0.0078836	0.0184111	0.1191	0.0975061	1.33117	-0.282092
321324	9	15	2006	8	1	0.60055	0.468109	4	4	0.084	0.910701	0.124823	0.877633	0.878674	0.812446	0.701852	0.207087	0.391448	0.283827	0.0247096	0.0785283	0.183468	0.0078836	0.0184111	0.154372	0.268958	1.50262	0.0020019
321324	9	16	2006	8	2	0.622867	0.40547	4	4	0.084	0.854696	0.16878	0.910701	0.877633	0.878674	0.812446	0.124823	0.207087	0.391448	0.283827	0.0785283	0.183468	0.0078836	0.0184111	0.221343	0.0775647	1.31123	1.26708
321324	9	17	2006	9	1	0.531088	0.330718	4	4	0.084	0.616818	0.130534	0.854696	0.910701	0.877633	0.878674	0.16878	0.124823	0.207087	0.391448	0.0785283	0.183468	0.0078836	0.0184111	0.249144	-0.73827	0.495396	-0.907899
321324	9	18	2006	9	2	0.5324	0.315402	4	4	0.084	0.609851	0.0251838	0.616818	0.854696	0.910701	0.877633	0.130534	0.16878	0.124823	0.207087	0.0785283	0.183468	0.0078836	0.0184111	0.402292	-0.815019	0.418646	1.0256
321324	9	19	2006	10	1	0.338741	0.216903	4	4	0.084	0.574701	0.0022836	0.609851	0.616818	0.854696	0.910701	0.0251838	0.130534	0.16878	0.124823	0.0785283	0.183468	0.0078836	0.0184111	0.468109	-1.02552	0.20815	1.54449
321324	9	20	2006	10	2	0.24765	0.140993	4	4	0.084	0.493809	0.0140172	0.574701	0.609851	0.616818	0.854696	0.0022836	0.0251838	0.130534	0.16878	0.0785283	0.183468	0.0078836	0.0184111	0.40547	-1.34164	-0.107972
321324	9	21	2007	6	1	0.343349	0.18595	4	4	0.084	0.670471	0.0238983	0.493809	0.574701	0.609851	0.616818	0.0140172	0.0022836	0.0251838	0.130534	0.0785283	0.183468	0.0078836	0.0184111	0.330718	-0.776269	0.457397
321324	9	22	2007	6	2	0.431659	0.253042	4	4	0.084	0.792271	0.2242	0.670471	0.493809	0.574701	0.609851	0.0238983	0.0140172	0.0022836	0.0251838	0.0785283	0.183468	0.0078836	0.0184111	0.315402	-0.313424	0.920241	1.68595
321324	9	23	2007	7	1	0.55279	0.353099	4	4	0.084	0.797577	0.588588	0.792271	0.670471	0.493809	0.574701	0.2242	0.0238983	0.0140172	0.0022836	0.0785283	0.183468	0.0078836	0.0184111	0.216903	-0.117321	1.11634	1.05387
321324	9	24	2007	7	2	0.649724	0.406269	4	4	0.084	0.829864	0.212934	0.797577	0.792271	0.670471	0.493809	0.588588	0.2242	0.0238983	0.0140172	0.0785283	0.183468	0.0078836	0.0184111	0.140993	-0.0159216	1.21774	0.688976
321324	9	25	2007	8	1	0.604754	0.46615	4	4	0.084	0.878969	0.183819	0.829864	0.797577	0.792271	0.670471	0.212934	0.588588	0.2242	0.0238983	0.0785283	0.183468	0.0078836	0.0184111	0.18595	0.143789	1.37746	-0.328376
321324	9	26	2007	8	2	0.645895	0.436943	4	4	0.084	0.8886	0.166032	0.878969	0.829864	0.797577	0.792271	0.183819	0.212934	0.588588	0.2242	0.0785283	0.183468	0.0078836	0.0184111	0.253042	0.250596	1.48426	0.309842
321324	9	27	2007	9	1	0.573632	0.368387	4	4	0.084	0.675426	0.0456095	0.8886	0.878969	0.829864	0.797577	0.166032	0.183819	0.212934	0.588588	0.0785283	0.183468	0.0078836	0.0184111	0.353099	-0.542436	0.691229	0.813396
321324	9	28	2007	9	2	0.447351	0.287782	4	4	0.084	0.667348	0.223697	0.675426	0.8886	0.878969	0.829864	0.0456095	0.166032	0.183819	0.212934	0.0785283	0.183468	0.0078836	0.0184111	0.406269	-0.638664	0.595002
321324	9	29	2007	10	1	0.358194	0.246917	4	4	0.084	0.569974	0.0326549	0.667348	0.675426	0.8886	0.878969	0.223697	0.0456095	0.166032	0.183819	0.0785283	0.183468	0.0078836	0.0184111	0.46615	-0.974989	0.258676	-0.258676
321324	9	30	2007	10	2	0.28767	0.172923	4	4	0.084	0.352211	0.0171799	0.569974	0.667348	0.675426	0.8886	0.0326549	0.223697	0.0456095	0.166032	0.0785283	0.183468	0.0078836	0.0184111	0.436943	-1.77083	-0.537168
321324	9	31	2008	6	1	0.308003	0.177296	4	4	0.084	0.664904	0.0697619	0.352211	0.569974	0.667348	0.675426	0.0171799	0.0326549	0.223697	0.0456095	0.0785283	0.183468	0.0078836	0.0184111	0.368387	-0.765032	0.468633	-0.468633
321324	9	32	2008	6	2	0.35231	0.217804	4	4	0.084	0.728143	0.212768	0.664904	0.352211	0.569974	0.667348	0.0697619	0.0171799	0.0326549	0.223697	0.0785283	0.183468	0.0078836	0.0184111	0.287782	-0.536562	0.697104	-1.84842
321324	9	33	2008	7	1	0.35904	0.359308	4	4	0.084	0.884566	0.192633	0.728143	0.664904	0.352211	0.569974	0.212768	0.0697619	0.0171799	0.0326549	0.0785283	0.183468	0.0078836	0.0184111	0.246917	0.0831732	1.31684	-0.267759
321324	9	34	2008	7	2	0.618628	0.43848	4	4	0.084	0.86151	0.338403	0.884566	0.728143	0.664904	0.352211	0.192633	0.212768	0.0697619	0.0171799	0.0785283	0.183468	0.0078836	0.0184111	0.172923	0.108771	1.34244	0.270835
321324	9	35	2008	8	1	0.659235	0.4945	4	4	0.084	0.861808	0.260093	0.86151	0.884566	0.728143	0.664904	0.338403	0.192633	0.212768	0.0697619	0.0785283	0.183468	0.0078836	0.0184111	0.177296	0.197434	1.4311	0.129691
321324	9	36	2008	8	2	0.631243	0.434488	4	4	0.084	0.775871	0.20269	0.861808	0.86151	0.884566	0.728143	0.260093	0.338403	0.192633	0.212768	0.0785283	0.183468	0.0078836	0.0184111	0.217804	-0.163402	1.07026	1.83325
321324	9	37	2008	9	1	0.555775	0.401917	4	4	0.084	0.703557	0.0205336	0.775871	0.861808	0.86151	0.884566	0.20269	0.260093	0.338403	0.192633	0.0785283	0.183468	0.0078836	0.0184111	0.359308	-0.411803	0.821862	1.54322
321324	9	38	2008	9	2	0.3991	0.266373	4	4	0.084	0.668803	0.0492104	0.703557	0.775871	0.861808	0.86151	0.0205336	0.20269	0.260093	0.338403	0.0785283	0.183468	0.0078836	0.0184111	0.43848	-0.677833	0.555833	1.35089
321324	9	39	2008	10	1	0.31524	0.176107	4	4	0.084	0.490977	0.0110442	0.668803	0.703557	0.775871	0.861808	0.0492104	0.0205336	0.20269	0.260093	0.0785283	0.183468	0.0078836	0.0184111	0.4945	-1.29594	-0.0622731	0.735479
321324	9	40	2008	10	2	0.320071	0.177256	4	4	0.084	0.47335	0.0613712	0.490977	0.668803	0.703557	0.775871	0.0110442	0.0492104	0.0205336	0.20269	0.0785283	0.183468	0.0078836	0.0184111	0.434488	-1.37838	-0.14472
330182	10	1	2005	6	1	0.771328	0.45519	4	4	0.772	0.760218	0.156963									0.220748	0.0542498	0.805943	0.143343
330182	10	2	2005	6	2	0.713326	0.462233	4	4	0.772	0.839357	0.143906	0.760218				0.156963				0.220748	0.0542498	0.805943	0.143343
330182	10	3	2005	7	1	0.791694	0.496124	4	4	0.772	0.959141	0.131772	0.839357	0.760218			0.143906	0.156963			0.220748	0.0542498	0.805943	0.143343
330182	10	4	2005	7	2	0.80582	0.478178	4	4	0.772	0.847446	0.136609	0.959141	0.839357	0.760218		0.131772	0.143906	0.156963		0.220748	0.0542498	0.805943	0.143343		0.366616	1.41563	-0.053803
330182	10	5	2005	8	1	0.782237	0.436494	4	4	0.772	0.878032	0.14032	0.847446	0.959141	0.839357	0.760218	0.136609	0.131772	0.143906	0.156963	0.220748	0.0542498	0.805943	0.143343	0.45519	0.414019	1.46303	-0.15498
330182	10	6	2005	8	2	0.788362	0.473642	4	4	0.772	0.842973	0.116473	0.878032	0.847446	0.959141	0.839357	0.14032	0.136609	0.131772	0.143906	0.220748	0.0542498	0.805943	0.143343	0.462233	0.342666	1.39168	-0.510019
330182	10	7	2005	9	1	0.759679	0.459141	4	4	0.772	0.833991	0.098944	0.842973	0.878032	0.847446	0.959141	0.116473	0.14032	0.136609	0.131772	0.220748	0.0542498	0.805943	0.143343	0.496124	0.295843	1.34485	0.281015
330182	10	8	2005	9	2	0.729236	0.361769	4	4	0.772	0.831637	0.0370913	0.833991	0.842973	0.878032	0.847446	0.098944	0.116473	0.14032	0.136609	0.220748	0.0542498	0.805943	0.143343	0.478178	0.177425	1.22644	-0.177357
330182	10	9	2005	10	1	0.670457	0.343168	4	4	0.772	0.618333	0.0462116	0.831637	0.833991	0.842973	0.878032	0.0370913	0.098944	0.116473	0.14032	0.220748	0.0542498	0.805943	0.143343	0.436494	-0.487518	0.561493	-0.852706
330182	10	10	2005	10	2	0.638879	0.317344	4	4	0.772	0.494574	0.0373584	0.618333	0.831637	0.833991	0.842973	0.0462116	0.0370913	0.098944	0.116473	0.220748	0.0542498	0.805943	0.143343	0.473642	-0.881323	0.167688
330182	10	11	2006	6	1	0.763221	0.422988	4	4	0.772	0.705878	0.333595	0.494574	0.618333	0.831637	0.833991	0.0373584	0.0462116	0.0370913	0.098944	0.220748	0.0542498	0.805943	0.143343	0.459141	-0.102124	0.946888	2.00851
330182	10	12	2006	6	2	0.750212	0.515153	4	4	0.772	0.850678	0.172465	0.705878	0.494574	0.618333	0.831637	0.333595	0.0373584	0.0462116	0.0370913	0.220748	0.0542498	0.805943	0.143343	0.361769	0.43398	1.48299	1.86149
330182	10	13	2006	7	1	0.681305	0.515889	4	4	0.772	0.882689	0.201151	0.850678	0.705878	0.494574	0.618333	0.172465	0.333595	0.0373584	0.0462116	0.220748	0.0542498	0.805943	0.143343	0.343168	0.479256	1.52827	1.27396
330182	10	14	2006	7	2	0.802669	0.471208	4	4	0.772	0.94304	0.0665539	0.882689	0.850678	0.705878	0.494574	0.201151	0.172465	0.333595	0.0373584	0.220748	0.0542498	0.805943	0.143343	0.317344	0.667363	1.71637	0.967496
330182	10	15	2006	8	1	0.788423	0.505852	4	4	0.772	0.938761	0.0706246	0.94304	0.882689	0.850678	0.705878	0.0665539	0.201151	0.172465	0.333595	0.220748	0.0542498	0.805943	0.143343	0.422988	0.649322	1.69833	-0.0358271
330182	10	16	2006	8	2	0.575639	0.476655	4	4	0.772	0.90876	0.0848918	0.938761	0.94304	0.882689	0.850678	0.0706246	0.0665539	0.201151	0.172465	0.220748	0.0542498	0.805943	0.143343	0.515153	0.554053	1.60306	-0.0984392
330182	10	17	2006	9	1	0.763596	0.409611	4	4	0.772	0.748087	0.221871	0.90876	0.938761	0.94304	0.882689	0.0848918	0.0706246	0.0665539	0.201151	0.220748	0.0542498	0.805943	0.143343	0.515889	-0.0012146	1.0478	-0.374591
330182	10	18	2006	9	2	0.75649	0.389973	4	4	0.772	0.652172	0.017494	0.748087	0.90876	0.938761	0.94304	0.221871	0.0848918	0.0706246	0.0665539	0.220748	0.0542498	0.805943	0.143343	0.471208	-0.330676	0.718336	-0.718336
330182	10	19	2006	10	1	0.677835	0.292904	4	4	0.772	0.680049	0.0039414	0.652172	0.748087	0.90876	0.938761	0.017494	0.221871	0.0848918	0.0706246	0.220748	0.0542498	0.805943	0.143343	0.505852	-0.386812	0.662199
330182	10	20	2006	10	2	0.655347	0.303886	4	4	0.772	0.625594	0.0282161	0.680049	0.652172	0.748087	0.90876	0.0039414	0.017494	0.221871	0.0848918	0.220748	0.0542498	0.805943	0.143343	0.476655	-0.484044	0.564967
330182	10	21	2007	6	1	0.74465	0.454534	4	4	0.772	0.734248	0.245814	0.625594	0.680049	0.652172	0.748087	0.0282161	0.0039414	0.017494	0.221871	0.220748	0.0542498	0.805943	0.143343	0.409611	0.0050813	1.05409	0.134537
330182	10	22	2007	6	2	0.750753	0.517719	4	4	0.772	0.819275	0.132019	0.734248	0.625594	0.680049	0.652172	0.245814	0.0282161	0.0039414	0.017494	0.220748	0.0542498	0.805943	0.143343	0.389973	0.323042	1.37205	0.132572
330182	10	23	2007	7	1	0.800954	0.487402	4	4	0.772	0.962302	0.115259	0.819275	0.734248	0.625594	0.680049	0.132019	0.245814	0.0282161	0.0039414	0.220748	0.0542498	0.805943	0.143343	0.292904	0.681448	1.73046	1.10224
330182	10	24	2007	7	2	0.799187	0.531251	4	4	0.772	0.916544	0.111588	0.962302	0.819275	0.734248	0.625594	0.115259	0.132019	0.245814	0.0282161	0.220748	0.0542498	0.805943	0.143343	0.303886	0.642405	1.69142	0.935002
330182	10	25	2007	8	1	0.786554	0.5133	4	4	0.772	0.9226	0.0983834	0.916544	0.962302	0.819275	0.734248	0.111588	0.115259	0.132019	0.245814	0.220748	0.0542498	0.805943	0.143343	0.454534	0.621732	1.67074	-0.0082379
330182	10	26	2007	8	2	0.823961	0.452606	4	4	0.772	0.907111	0.161598	0.9226	0.916544	0.962302	0.819275	0.0983834	0.111588	0.115259	0.132019	0.220748	0.0542498	0.805943	0.143343	0.517719	0.516351	1.56536	0.0221006
330182	10	27	2007	9	1	0.791133	0.42584	4	4	0.772	0.737304	0.171314	0.907111	0.9226	0.916544	0.962302	0.161598	0.0983834	0.111588	0.115259	0.220748	0.0542498	0.805943	0.143343	0.487402	-0.0134667	1.03554	0.469081
330182	10	28	2007	9	2	0.769224	0.350699	4	4	0.772	0.768796	0.1765	0.737304	0.907111	0.9226	0.916544	0.171314	0.161598	0.0983834	0.111588	0.220748	0.0542498	0.805943	0.143343	0.531251	-0.0089824	1.04003	-0.15837
330182	10	29	2007	10	1	0.73584	0.363688	4	4	0.772	0.668284	0.224467	0.768796	0.737304	0.907111	0.9226	0.1765	0.171314	0.161598	0.0983834	0.220748	0.0542498	0.805943	0.143343	0.5133	-0.279131	0.76988	-0.76988
330182	10	30	2007	10	2	0.708113	0.324398	4	4	0.772	0.485007	0.0029909	0.668284	0.768796	0.737304	0.907111	0.224467	0.1765	0.171314	0.161598	0.220748	0.0542498	0.805943	0.143343	0.452606	-0.899441	0.14957
330182	10	31	2008	6	1	0.447622	0.471892	4	4	0.772	0.739311	0.412934	0.485007	0.668284	0.768796	0.737304	0.0029909	0.224467	0.1765	0.171314	0.220748	0.0542498	0.805943	0.143343	0.42584	0.0591612	1.10817	-0.709586
330182	10	32	2008	6	2	0.763331	0.502764	4	4	0.772	0.823275	0.293774	0.739311	0.485007	0.668284	0.768796	0.412934	0.0029909	0.224467	0.1765	0.220748	0.0542498	0.805943	0.143343	0.350699	0.399052	1.44806	-0.774858
330182	10	33	2008	7	1	0.806534	0.477904	4	4	0.772	0.924764	0.0985526	0.823275	0.739311	0.485007	0.668284	0.293774	0.412934	0.0029909	0.224467	0.220748	0.0542498	0.805943	0.143343	0.363688	0.542423	1.59143	0.365995
330182	10	34	2008	7	2	0.795901	0.479399	4	4	0.772	0.913764	0.18963	0.924764	0.823275	0.739311	0.485007	0.0985526	0.293774	0.412934	0.0029909	0.220748	0.0542498	0.805943	0.143343	0.324398	0.595418	1.64443	-0.0569671
330182	10	35	2008	8	1	0.792469	0.463601	4	4	0.772	0.900231	0.117955	0.913764	0.924764	0.823275	0.739311	0.18963	0.0985526	0.293774	0.412934	0.220748	0.0542498	0.805943	0.143343	0.471892	0.541038	1.59005	-0.085424
330182	10	36	2008	8	2	0.76478	0.506253	4	4	0.772	0.885536	0.136025	0.900231	0.913764	0.924764	0.823275	0.117955	0.18963	0.0985526	0.293774	0.220748	0.0542498	0.805943	0.143343	0.502764	0.493321	1.54233	-0.037707
330182	10	37	2008	9	1	0.812599	0.433681	4	4	0.772	0.808103	0.103887	0.885536	0.900231	0.913764	0.924764	0.136025	0.117955	0.18963	0.0985526	0.220748	0.0542498	0.805943	0.143343	0.477904	0.205525	1.25454	1.01946
330182	10	38	2008	9	2	0.755459	0.401963	4	4	0.772	0.81008	0.0301824	0.808103	0.885536	0.900231	0.913764	0.103887	0.136025	0.117955	0.18963	0.220748	0.0542498	0.805943	0.143343	0.479399	0.148718	1.19773	-0.0090996
330182	10	39	2008	10	1	0.736208	0.362811	4	4	0.772	0.614004	0.0518997	0.81008	0.808103	0.885536	0.900231	0.0301824	0.103887	0.136025	0.117955	0.220748	0.0542498	0.805943	0.143343	0.463601	-0.476467	0.572544
330182	10	40	2008	10	2	0.705525	0.333028	4	4	0.772	0.610273	0.077147	0.614004	0.81008	0.808103	0.885536	0.0518997	0.0301824	0.103887	0.136025	0.220748	0.0542498	0.805943	0.143343	0.506253	-0.509301	0.53971
330411	11	1	2005	6	1	0.502121	0.262566	1	1	0.643	0.746199	0.0383189									0.25266	0.0737024	0.0013948	0.0024936
330411	11	2	2005	6	2	0.536565	0.27961	1	1	0.643	0.842838	0.0311363	0.746199				0.0383189				0.25266	0.0737024	0.0013948	0.0024936
330411	11	3	2005	7	1	0.706076	0.473854	1	1	0.643	0.926585	0.138412	0.842838	0.746199			0.0311363	0.0383189			0.25266	0.0737024	0.0013948	0.0024936
330411	11	4	2005	7	2	0.758221	0.507975	1	1	0.643	0.908585	0.126694	0.926585	0.842838	0.746199		0.138412	0.0311363	0.0383189		0.25266	0.0737024	0.0013948	0.0024936		0.415448	1.24481	0.744659
330411	11	5	2005	8	1	0.699678	0.464468	1	1	0.643	0.941526	0.290073	0.908585	0.926585	0.842838	0.746199	0.126694	0.138412	0.0311363	0.0383189	0.25266	0.0737024	0.0013948	0.0024936	0.262566	0.475422	1.30479	0.333484
330411	11	6	2005	8	2	0.754702	0.501875	1	1	0.643	0.829073	0.147437	0.941526	0.908585	0.926585	0.842838	0.290073	0.126694	0.138412	0.0311363	0.25266	0.0737024	0.0013948	0.0024936	0.27961	0.190482	1.01985	-2.17116
330411	11	7	2005	9	1	0.708957	0.48507	1	1	0.643	0.81711	0.182703	0.829073	0.941526	0.908585	0.926585	0.147437	0.290073	0.126694	0.138412	0.25266	0.0737024	0.0013948	0.0024936	0.473854	0.105468	0.934832	0.163401
330411	11	8	2005	9	2	0.653246	0.354352	1	1	0.643	0.821629	0.038634	0.81711	0.829073	0.941526	0.908585	0.182703	0.147437	0.290073	0.126694	0.25266	0.0737024	0.0013948	0.0024936	0.507975	0.007653	0.837017	0.30764
330411	11	9	2005	10	1	0.521163	0.280769	1	1	0.643	0.574437	0.0827589	0.821629	0.81711	0.829073	0.941526	0.038634	0.182703	0.147437	0.290073	0.25266	0.0737024	0.0013948	0.0024936	0.464468	-0.847125	-0.0177607	-0.165975
330411	11	10	2005	10	2	0.453099	0.223263	1	1	0.643	0.440409	0.039563	0.574437	0.821629	0.81711	0.829073	0.0827589	0.038634	0.182703	0.147437	0.25266	0.0737024	0.0013948	0.0024936	0.501875	-1.28757	-0.458202
330411	11	11	2006	6	1	0.504097	0.229615	1	1	0.643	0.701938	0.136986	0.440409	0.574437	0.821629	0.81711	0.039563	0.0827589	0.038634	0.182703	0.25266	0.0737024	0.0013948	0.0024936	0.48507	-0.516338	0.313026
330411	11	12	2006	6	2	0.5675	0.341604	1	1	0.643	0.859674	0.105295	0.701938	0.440409	0.574437	0.821629	0.136986	0.039563	0.0827589	0.038634	0.25266	0.0737024	0.0013948	0.0024936	0.354352	0.0935407	0.922905	0.785954
330411	11	13	2006	7	1	0.655495	0.429605	1	1	0.643	0.921107	0.168454	0.859674	0.701938	0.440409	0.574437	0.105295	0.136986	0.039563	0.0827589	0.25266	0.0737024	0.0013948	0.0024936	0.280769	0.358175	1.18754	2.33978
330411	11	14	2006	7	2	0.713544	0.446923	1	1	0.643	0.943291	0.180613	0.921107	0.859674	0.701938	0.440409	0.168454	0.105295	0.136986	0.039563	0.25266	0.0737024	0.0013948	0.0024936	0.223263	0.471527	1.30089	1.86762
330411	11	15	2006	8	1	0.719054	0.485198	1	1	0.643	0.96794	0.0342547	0.943291	0.921107	0.859674	0.701938	0.180613	0.168454	0.105295	0.136986	0.25266	0.0737024	0.0013948	0.0024936	0.229615	0.551075	1.38044	-0.33136
330411	11	16	2006	8	2	0.698983	0.500349	1	1	0.643	0.930205	0.0672864	0.96794	0.943291	0.921107	0.859674	0.0342547	0.180613	0.168454	0.105295	0.25266	0.0737024	0.0013948	0.0024936	0.341604	0.456103	1.28547	-0.14081
330411	11	17	2006	9	1	0.70779	0.403991	1	1	0.643	0.735087	0.203056	0.930205	0.96794	0.943291	0.921107	0.0672864	0.0342547	0.180613	0.168454	0.25266	0.0737024	0.0013948	0.0024936	0.429605	-0.186514	0.64285	2.11106
330411	11	18	2006	9	2	0.642597	0.385791	1	1	0.643	0.645728	0.0234392	0.735087	0.930205	0.96794	0.943291	0.203056	0.0672864	0.0342547	0.180613	0.25266	0.0737024	0.0013948	0.0024936	0.446923	-0.519571	0.309793	1.13445
330411	11	19	2006	10	1	0.590274	0.345902	1	1	0.643	0.649404	0.0243848	0.645728	0.735087	0.930205	0.96794	0.0234392	0.203056	0.0672864	0.0342547	0.25266	0.0737024	0.0013948	0.0024936	0.485198	-0.579279	0.250085	-1.4014
330411	11	20	2006	10	2	0.423755	0.220405	1	1	0.643	0.622418	0.0040538	0.649404	0.645728	0.735087	0.930205	0.0243848	0.0234392	0.203056	0.0672864	0.25266	0.0737024	0.0013948	0.0024936	0.500349	-0.749666	0.0796982	2.5265
330411	11	21	2007	6	1	0.450017	0.281262	1	1	0.643	0.716695	0.177489	0.622418	0.649404	0.645728	0.735087	0.0040538	0.0243848	0.0234392	0.203056	0.25266	0.0737024	0.0013948	0.0024936	0.403991	-0.408118	0.421246
330411	11	22	2007	6	2	0.604219	0.342129	1	1	0.643	0.853294	0.147158	0.716695	0.622418	0.649404	0.645728	0.177489	0.0040538	0.0243848	0.0234392	0.25266	0.0737024	0.0013948	0.0024936	0.385791	0.0795939	0.908958	-0.09133
330411	11	23	2007	7	1	0.754888	0.445216	1	1	0.643	0.934638	0.243664	0.853294	0.716695	0.622418	0.649404	0.147158	0.177489	0.0040538	0.0243848	0.25266	0.0737024	0.0013948	0.0024936	0.345902	0.418751	1.24812	0.622849
330411	11	24	2007	7	2	0.740056	0.523151	1	1	0.643	0.949209	0.0983962	0.934638	0.853294	0.716695	0.622418	0.243664	0.147158	0.177489	0.0040538	0.25266	0.0737024	0.0013948	0.0024936	0.220405	0.566013	1.39538	2.08417
330411	11	25	2007	8	1	0.756793	0.516094	1	1	0.643	0.942723	0.12941	0.949209	0.934638	0.853294	0.716695	0.0983962	0.243664	0.147158	0.177489	0.25266	0.0737024	0.0013948	0.0024936	0.281262	0.513011	1.34238	0.16225
330411	11	26	2007	8	2	0.777081	0.532184	1	1	0.643	0.949264	0.0975058	0.942723	0.949209	0.934638	0.853294	0.12941	0.0983962	0.243664	0.147158	0.25266	0.0737024	0.0013948	0.0024936	0.342129	0.584227	1.41359	0.248915
330411	11	27	2007	9	1	0.7952	0.475643	1	1	0.643	0.739427	0.108382	0.949264	0.942723	0.949209	0.934638	0.0975058	0.12941	0.0983962	0.243664	0.25266	0.0737024	0.0013948	0.0024936	0.445216	-0.135787	0.693577	-0.193637
330411	11	28	2007	9	2	0.70965	0.394654	1	1	0.643	0.769151	0.279774	0.739427	0.949264	0.942723	0.949209	0.108382	0.0975058	0.12941	0.0983962	0.25266	0.0737024	0.0013948	0.0024936	0.523151	-0.0967917	0.732572	-1.14508
330411	11	29	2007	10	1	0.579032	0.311131	1	1	0.643	0.661874	0.278506	0.769151	0.739427	0.949264	0.942723	0.279774	0.108382	0.0975058	0.12941	0.25266	0.0737024	0.0013948	0.0024936	0.516094	-0.500745	0.328619	-0.741123
330411	11	30	2007	10	2	0.474734	0.258426	1	1	0.643	0.464876	0.0197013	0.661874	0.769151	0.739427	0.949264	0.278506	0.279774	0.108382	0.0975058	0.25266	0.0737024	0.0013948	0.0024936	0.532184	-1.20907	-0.379709
330411	11	31	2008	6	1	0.408389	0.213902	1	1	0.643	0.724035	0.266491	0.464876	0.661874	0.769151	0.739427	0.0197013	0.278506	0.279774	0.108382	0.25266	0.0737024	0.0013948	0.0024936	0.475643	-0.434379	0.394985
330411	11	32	2008	6	2	0.514364	0.280892	1	1	0.643	0.795633	0.34106	0.724035	0.464876	0.661874	0.769151	0.266491	0.0197013	0.278506	0.279774	0.25266	0.0737024	0.0013948	0.0024936	0.394654	-0.0804041	0.74896	-1.90027
330411	11	33	2008	7	1	0.707624	0.44189	1	1	0.643	0.945582	0.0887804	0.795633	0.724035	0.464876	0.661874	0.34106	0.266491	0.0197013	0.278506	0.25266	0.0737024	0.0013948	0.0024936	0.311131	0.431164	1.26053	0.680366
330411	11	34	2008	7	2	0.740288	0.474881	1	1	0.643	0.952623	0.124238	0.945582	0.795633	0.724035	0.464876	0.0887804	0.34106	0.266491	0.0197013	0.25266	0.0737024	0.0013948	0.0024936	0.258426	0.504024	1.33339	1.68564
330411	11	35	2008	8	1	0.765136	0.514338	1	1	0.643	0.926548	0.127769	0.952623	0.945582	0.795633	0.724035	0.124238	0.0887804	0.34106	0.266491	0.25266	0.0737024	0.0013948	0.0024936	0.213902	0.519232	1.3486	-1.7611
330411	11	36	2008	8	2	0.684777	0.527441	1	1	0.643	0.866988	0.175084	0.926548	0.952623	0.945582	0.795633	0.127769	0.124238	0.0887804	0.34106	0.25266	0.0737024	0.0013948	0.0024936	0.280892	0.313934	1.1433	0.0013593
330411	11	37	2008	9	1	0.684587	0.459492	1	1	0.643	0.79398	0.157616	0.866988	0.926548	0.952623	0.945582	0.175084	0.127769	0.124238	0.0887804	0.25266	0.0737024	0.0013948	0.0024936	0.44189	0.0291283	0.858492	-0.574285
330411	11	38	2008	9	2	0.645484	0.413252	1	1	0.643	0.792062	0.100055	0.79398	0.866988	0.926548	0.952623	0.157616	0.175084	0.127769	0.124238	0.25266	0.0737024	0.0013948	0.0024936	0.474881	-0.0423299	0.787034	-1.93835
330411	11	39	2008	10	1	0.61343	0.336701	1	1	0.643	0.598691	0.0275446	0.792062	0.79398	0.866988	0.926548	0.100055	0.157616	0.175084	0.127769	0.25266	0.0737024	0.0013948	0.0024936	0.514338	-0.70947	0.119894
330411	11	40	2008	10	2	0.46847	0.227221	1	1	0.643	0.593504	0.0599777	0.598691	0.792062	0.79398	0.866988	0.0275446	0.100055	0.157616	0.175084	0.25266	0.0737024	0.0013948	0.0024936	0.527441	-0.838638	-0.009274
340321	12	1	2005	6	1	0.382793	0.212678	1	4	0.108	0.744737	0.0937967									0.240981	0.0289414	0.000849	0.0168243
340321	12	2	2005	6	2	0.411741	0.25115	1	4	0.108	0.894126	0.0633639	0.744737				0.0937967				0.240981	0.0289414	0.000849	0.0168243
340321	12	3	2005	7	1	0.587366	0.368288	1	4	0.108	0.860364	0.412845	0.894126	0.744737			0.0633639	0.0937967			0.240981	0.0289414	0.000849	0.0168243
340321	12	4	2005	7	2	0.743364	0.494556	1	4	0.108	0.885417	0.205857	0.860364	0.894126	0.744737		0.412845	0.0633639	0.0937967		0.240981	0.0289414	0.000849	0.0168243		0.376694	0.404695	-0.58843
340321	12	5	2005	8	1	0.77095	0.508581	1	4	0.108	0.885193	0.173233	0.885417	0.860364	0.894126	0.744737	0.205857	0.412845	0.0633639	0.0937967	0.240981	0.0289414	0.000849	0.0168243	0.212678	0.315351	0.343352	1.58064
340321	12	6	2005	8	2	0.741612	0.506041	1	4	0.108	0.771382	0.205953	0.885193	0.885417	0.860364	0.894126	0.173233	0.205857	0.412845	0.0633639	0.240981	0.0289414	0.000849	0.0168243	0.25115	0.0622628	0.0902637	1.57224
340321	12	7	2005	9	1	0.676751	0.426705	1	4	0.108	0.736785	0.150497	0.771382	0.885193	0.885417	0.860364	0.205953	0.173233	0.205857	0.412845	0.240981	0.0289414	0.000849	0.0168243	0.368288	-0.163321	-0.13532	1.13219
340321	12	8	2005	9	2	0.521159	0.321075	1	4	0.108	0.685561	0.130314	0.736785	0.771382	0.885193	0.885417	0.150497	0.205953	0.173233	0.205857	0.240981	0.0289414	0.000849	0.0168243	0.494556	-0.447995	-0.419994	1.16843
340321	12	9	2005	10	1	0.423539	0.239246	1	4	0.108	0.527936	0.0131694	0.685561	0.736785	0.771382	0.885193	0.130314	0.150497	0.205953	0.173233	0.240981	0.0289414	0.000849	0.0168243	0.508581	-1.01455	-0.986551
340321	12	10	2005	10	2	0.321975	0.169044	1	4	0.108	0.357692	0.0037456	0.527936	0.685561	0.736785	0.771382	0.0131694	0.130314	0.150497	0.205953	0.240981	0.0289414	0.000849	0.0168243	0.506041	-1.61826	-1.59026
340321	12	11	2006	6	1	0.302021	0.158716	1	4	0.108	0.718867	0.0284738	0.357692	0.527936	0.685561	0.736785	0.0037456	0.0131694	0.130314	0.150497	0.240981	0.0289414	0.000849	0.0168243	0.426705	-0.530876	-0.502875	-0.648438
340321	12	12	2006	6	2	0.339341	0.239308	1	4	0.108	0.845495	0.263327	0.718867	0.357692	0.527936	0.685561	0.0284738	0.0037456	0.0131694	0.130314	0.240981	0.0289414	0.000849	0.0168243	0.321075	-0.0458758	-0.0178748	-0.394628
340321	12	13	2006	7	1	0.548748	0.349371	1	4	0.108	0.893066	0.354594	0.845495	0.718867	0.357692	0.527936	0.263327	0.0284738	0.0037456	0.0131694	0.240981	0.0289414	0.000849	0.0168243	0.239246	0.243343	0.271344	0.228596
340321	12	14	2006	7	2	0.72268	0.502012	1	4	0.108	0.886574	0.189319	0.893066	0.845495	0.718867	0.357692	0.354594	0.263327	0.0284738	0.0037456	0.240981	0.0289414	0.000849	0.0168243	0.169044	0.341977	0.369978	-0.0857701
340321	12	15	2006	8	1	0.768247	0.59419	1	4	0.108	0.903376	0.114175	0.886574	0.893066	0.845495	0.718867	0.189319	0.354594	0.263327	0.0284738	0.240981	0.0289414	0.000849	0.0168243	0.158716	0.493694	0.521694	0.359964
340321	12	16	2006	8	2	0.76972	0.489288	1	4	0.108	0.85695	0.100674	0.903376	0.886574	0.893066	0.845495	0.114175	0.189319	0.354594	0.263327	0.240981	0.0289414	0.000849	0.0168243	0.239308	0.272121	0.300122	0.517506
340321	12	17	2006	9	1	0.645326	0.397531	1	4	0.108	0.609754	0.1459	0.85695	0.903376	0.886574	0.893066	0.100674	0.114175	0.189319	0.354594	0.240981	0.0289414	0.000849	0.0168243	0.349371	-0.579707	-0.551706	0.950293
340321	12	18	2006	9	2	0.588632	0.327067	1	4	0.108	0.627609	0.0322343	0.609754	0.85695	0.903376	0.886574	0.1459	0.100674	0.114175	0.189319	0.240981	0.0289414	0.000849	0.0168243	0.502012	-0.626284	-0.598283	1.18913
340321	12	19	2006	10	1	0.431929	0.248934	1	4	0.108	0.584075	0.0004927	0.627609	0.609754	0.85695	0.903376	0.0322343	0.1459	0.100674	0.114175	0.240981	0.0289414	0.000849	0.0168243	0.59419	-0.863502	-0.835501	0.98865
340321	12	20	2006	10	2	0.308635	0.175465	1	4	0.108	0.513048	0.0057011	0.584075	0.627609	0.609754	0.85695	0.0004927	0.0322343	0.1459	0.100674	0.240981	0.0289414	0.000849	0.0168243	0.489288	-1.13366	-1.10566
340321	12	21	2007	6	1	0.395398	0.216934	1	4	0.108	0.697882	0.0221885	0.513048	0.584075	0.627609	0.609754	0.0057011	0.0004927	0.0322343	0.1459	0.240981	0.0289414	0.000849	0.0168243	0.397531	-0.547289	-0.519288	-0.632026
340321	12	22	2007	6	2	0.547884	0.305213	1	4	0.108	0.799849	0.17726	0.697882	0.513048	0.584075	0.627609	0.0221885	0.0057011	0.0004927	0.0322343	0.240981	0.0289414	0.000849	0.0168243	0.327067	-0.128135	-0.100135	0.77334
340321	12	23	2007	7	1	0.663004	0.416632	1	4	0.108	0.81748	0.57351	0.799849	0.697882	0.513048	0.584075	0.17726	0.0221885	0.0057011	0.0004927	0.240981	0.0289414	0.000849	0.0168243	0.248934	0.116116	0.144117	0.904963
340321	12	24	2007	7	2	0.750643	0.487596	1	4	0.108	0.842357	0.209844	0.81748	0.799849	0.697882	0.513048	0.57351	0.17726	0.0221885	0.0057011	0.240981	0.0289414	0.000849	0.0168243	0.175465	0.22624	0.254241	0.627418
340321	12	25	2007	8	1	0.741611	0.555195	1	4	0.108	0.883913	0.199555	0.842357	0.81748	0.799849	0.697882	0.209844	0.57351	0.17726	0.0221885	0.240981	0.0289414	0.000849	0.0168243	0.216934	0.363299	0.3913	0.0072858
340321	12	26	2007	8	2	0.776589	0.507129	1	4	0.108	0.890335	0.185011	0.883913	0.842357	0.81748	0.799849	0.199555	0.209844	0.57351	0.17726	0.240981	0.0289414	0.000849	0.0168243	0.305213	0.44617	0.474171	-0.474171
340321	12	27	2007	9	1	0.705745	0.472383	1	4	0.108	0.681568	0.0249835	0.890335	0.883913	0.842357	0.81748	0.185011	0.199555	0.209844	0.57351	0.240981	0.0289414	0.000849	0.0168243	0.416632	-0.303683	-0.275682	1.09331
340321	12	28	2007	9	2	0.492833	0.322516	1	4	0.108	0.674964	0.143978	0.681568	0.890335	0.883913	0.842357	0.0249835	0.185011	0.199555	0.209844	0.240981	0.0289414	0.000849	0.0168243	0.487596	-0.479277	-0.451276	0.735484
340321	12	29	2007	10	1	0.392199	0.245032	1	4	0.108	0.575388	0.0451373	0.674964	0.681568	0.890335	0.883913	0.143978	0.0249835	0.185011	0.199555	0.240981	0.0289414	0.000849	0.0168243	0.555195	-0.846393	-0.818392	-0.332921
340321	12	30	2007	10	2	0.358635	0.206686	1	4	0.108	0.377416	0.0128178	0.575388	0.674964	0.681568	0.890335	0.0451373	0.143978	0.0249835	0.185011	0.240981	0.0289414	0.000849	0.0168243	0.507129	-1.53817	-1.51017
340321	12	31	2008	6	1	0.177197	0.20381	1	4	0.108	0.677732	0.0356101	0.377416	0.575388	0.674964	0.681568	0.0128178	0.0451373	0.143978	0.0249835	0.240981	0.0289414	0.000849	0.0168243	0.472383	-0.606057	-0.578056	-1.35671
340321	12	32	2008	6	2	0.433822	0.267342	1	4	0.108	0.743617	0.198993	0.677732	0.377416	0.575388	0.674964	0.0356101	0.0128178	0.0451373	0.143978	0.240981	0.0289414	0.000849	0.0168243	0.322516	-0.326194	-0.298193	-0.85312
340321	12	33	2008	7	1	0.710416	0.514072	1	4	0.108	0.880518	0.174758	0.743617	0.677732	0.377416	0.575388	0.198993	0.0356101	0.0128178	0.0451373	0.240981	0.0289414	0.000849	0.0168243	0.245032	0.350123	0.378124	-2.31289
340321	12	34	2008	7	2	0.799744	0.624417	1	4	0.108	0.855376	0.313134	0.880518	0.743617	0.677732	0.377416	0.174758	0.198993	0.0356101	0.0128178	0.240981	0.0289414	0.000849	0.0168243	0.206686	0.393491	0.421492	-1.57281
340321	12	35	2008	8	1	0.803701	0.602839	1	4	0.108	0.874432	0.290153	0.855376	0.880518	0.743617	0.677732	0.313134	0.174758	0.198993	0.0356101	0.240981	0.0289414	0.000849	0.0168243	0.20381	0.467058	0.495059	-1.20894
340321	12	36	2008	8	2	0.770494	0.516424	1	4	0.108	0.779718	0.21241	0.874432	0.855376	0.880518	0.743617	0.290153	0.313134	0.174758	0.198993	0.240981	0.0289414	0.000849	0.0168243	0.267342	0.0534699	0.0814709	-0.265207
340321	12	37	2008	9	1	0.612063	0.426232	1	4	0.108	0.706266	0.0126535	0.779718	0.874432	0.855376	0.880518	0.21241	0.290153	0.313134	0.174758	0.240981	0.0289414	0.000849	0.0168243	0.514072	-0.2734	-0.245399	-0.468486
340321	12	38	2008	9	2	0.525903	0.331329	1	4	0.108	0.654982	0.0453556	0.706266	0.779718	0.874432	0.855376	0.0126535	0.21241	0.290153	0.313134	0.240981	0.0289414	0.000849	0.0168243	0.624417	-0.533962	-0.505961	-1.42881
340321	12	39	2008	10	1	0.408335	0.233533	1	4	0.108	0.506298	0.0200658	0.654982	0.706266	0.779718	0.874432	0.0453556	0.0126535	0.21241	0.290153	0.240981	0.0289414	0.000849	0.0168243	0.602839	-1.07155	-1.04355	-0.107765
340321	12	40	2008	10	2	0.427555	0.249231	1	4	0.108	0.488369	0.0520142	0.506298	0.654982	0.706266	0.779718	0.0200658	0.0453556	0.0126535	0.21241	0.240981	0.0289414	0.000849	0.0168243	0.516424	-1.1446	-1.1166
340323	13	1	2005	6	1	0.467614	0.261878	1	4	0	0.749117	0.0921977									0.372172	0.0017128	0.0006064	0.0146486
340323	13	2	2005	6	2	0.487953	0.339979	1	4	0	0.89554	0.0732227	0.749117				0.0921977				0.372172	0.0017128	0.0006064	0.0146486
340323	13	3	2005	7	1	0.689826	0.483943	1	4	0	0.863174	0.424122	0.89554	0.749117			0.0732227	0.0921977			0.372172	0.0017128	0.0006064	0.0146486
340323	13	4	2005	7	2	0.770106	0.527611	1	4	0	0.887868	0.206697	0.863174	0.89554	0.749117		0.424122	0.0732227	0.0921977		0.372172	0.0017128	0.0006064	0.0146486		0.446705	-0.232566	-0.179937
340323	13	5	2005	8	1	0.777015	0.476969	1	4	0	0.884275	0.212669	0.887868	0.863174	0.89554	0.749117	0.206697	0.424122	0.0732227	0.0921977	0.372172	0.0017128	0.0006064	0.0146486	0.261878	0.312696	-0.366575	0.366575
340323	13	6	2005	8	2	0.701489	0.459854	1	4	0	0.790304	0.208753	0.884275	0.887868	0.863174	0.89554	0.212669	0.206697	0.424122	0.0732227	0.372172	0.0017128	0.0006064	0.0146486	0.339979	0.102814	-0.576457
340323	13	7	2005	9	1	0.627567	0.338242	1	4	0	0.743964	0.137195	0.790304	0.884275	0.887868	0.863174	0.208753	0.212669	0.206697	0.424122	0.372172	0.0017128	0.0006064	0.0146486	0.483943	-0.21594	-0.895211	-1.03956
340323	13	8	2005	9	2	0.497363	0.302902	1	4	0	0.68499	0.130268	0.743964	0.790304	0.884275	0.887868	0.137195	0.208753	0.212669	0.206697	0.372172	0.0017128	0.0006064	0.0146486	0.527611	-0.43614	-1.11541
340323	13	9	2005	10	1	0.37194	0.200276	1	4	0	0.530216	0.0145127	0.68499	0.743964	0.790304	0.884275	0.130268	0.137195	0.208753	0.212669	0.372172	0.0017128	0.0006064	0.0146486	0.476969	-1.01921	-1.69848
340323	13	10	2005	10	2	0.341062	0.1715	1	4	0	0.364517	0.0041201	0.530216	0.68499	0.743964	0.790304	0.0145127	0.130268	0.137195	0.208753	0.372172	0.0017128	0.0006064	0.0146486	0.459854	-1.5695	-2.24877
340323	13	11	2006	6	1	0.392261	0.217828	1	4	0	0.731535	0.0281627	0.364517	0.530216	0.68499	0.743964	0.0041201	0.0145127	0.130268	0.137195	0.372172	0.0017128	0.0006064	0.0146486	0.338242	-0.401949	-1.08122
340323	13	12	2006	6	2	0.518441	0.342176	1	4	0	0.837103	0.281603	0.731535	0.364517	0.530216	0.68499	0.0281627	0.0041201	0.0145127	0.130268	0.372172	0.0017128	0.0006064	0.0146486	0.302902	0.0699679	-0.609303
340323	13	13	2006	7	1	0.625814	0.458703	1	4	0	0.888753	0.366862	0.837103	0.731535	0.364517	0.530216	0.281603	0.0281627	0.0041201	0.0145127	0.372172	0.0017128	0.0006064	0.0146486	0.200276	0.37892	-0.300351	-1.63442
340323	13	14	2006	7	2	0.745918	0.559797	1	4	0	0.890447	0.186729	0.888753	0.837103	0.731535	0.364517	0.366862	0.281603	0.0281627	0.0041201	0.372172	0.0017128	0.0006064	0.0146486	0.1715	0.441389	-0.237882	0.237882
340323	13	15	2006	8	1	0.785888	0.632528	1	4	0	0.914372	0.11295	0.890447	0.888753	0.837103	0.731535	0.186729	0.366862	0.281603	0.0281627	0.372172	0.0017128	0.0006064	0.0146486	0.217828	0.596595	-0.0826762	-0.329827
340323	13	16	2006	8	2	0.722263	0.42564	1	4	0	0.864085	0.114844	0.914372	0.890447	0.888753	0.837103	0.11295	0.186729	0.366862	0.281603	0.372172	0.0017128	0.0006064	0.0146486	0.342176	0.257566	-0.421704	0.237969
340323	13	17	2006	9	1	0.594056	0.340956	1	4	0	0.616754	0.141417	0.864085	0.914372	0.890447	0.888753	0.114844	0.11295	0.186729	0.366862	0.372172	0.0017128	0.0006064	0.0146486	0.458703	-0.591368	-1.27064	0.119326
340323	13	18	2006	9	2	0.525785	0.293863	1	4	0	0.63706	0.0296909	0.616754	0.864085	0.914372	0.890447	0.141417	0.114844	0.11295	0.186729	0.372172	0.0017128	0.0006064	0.0146486	0.559797	-0.608695	-1.28797	0.574081
340323	13	19	2006	10	1	0.388119	0.191446	1	4	0	0.595937	0.0010824	0.63706	0.616754	0.864085	0.914372	0.0296909	0.141417	0.114844	0.11295	0.372172	0.0017128	0.0006064	0.0146486	0.632528	-0.858867	-1.53814
340323	13	20	2006	10	2	0.301208	0.166297	1	4	0	0.517182	0.0062993	0.595937	0.63706	0.616754	0.864085	0.0010824	0.0296909	0.141417	0.114844	0.372172	0.0017128	0.0006064	0.0146486	0.42564	-1.1036	-1.78287
340323	13	21	2007	6	1	0.561398	0.342695	1	4	0	0.694941	0.0212309	0.517182	0.595937	0.63706	0.616754	0.0062993	0.0010824	0.0296909	0.141417	0.372172	0.0017128	0.0006064	0.0146486	0.340956	-0.394104	-1.07337
340323	13	22	2007	6	2	0.631978	0.439598	1	4	0	0.799502	0.183399	0.694941	0.517182	0.595937	0.63706	0.0212309	0.0062993	0.0010824	0.0296909	0.372172	0.0017128	0.0006064	0.0146486	0.293863	0.0435579	-0.635713
340323	13	23	2007	7	1	0.689356	0.470814	1	4	0	0.811051	0.591767	0.799502	0.694941	0.517182	0.595937	0.183399	0.0212309	0.0062993	0.0010824	0.372172	0.0017128	0.0006064	0.0146486	0.191446	0.186239	-0.493032	0.080529
340323	13	24	2007	7	2	0.77082	0.504102	1	4	0	0.843812	0.206516	0.811051	0.799502	0.694941	0.517182	0.591767	0.183399	0.0212309	0.0062993	0.372172	0.0017128	0.0006064	0.0146486	0.166297	0.276096	-0.403174	-0.0093288
340323	13	25	2007	8	1	0.674554	0.556286	1	4	0	0.885898	0.196838	0.843812	0.811051	0.799502	0.694941	0.206516	0.591767	0.183399	0.0212309	0.372172	0.0017128	0.0006064	0.0146486	0.342695	0.396048	-0.283223	1.03165
340323	13	26	2007	8	2	0.753879	0.477754	1	4	0	0.893048	0.189481	0.885898	0.843812	0.811051	0.799502	0.196838	0.206516	0.591767	0.183399	0.372172	0.0017128	0.0006064	0.0146486	0.439598	0.454637	-0.224634	0.377783
340323	13	27	2007	9	1	0.644043	0.413959	1	4	0	0.691311	0.0277626	0.893048	0.885898	0.843812	0.811051	0.189481	0.196838	0.206516	0.591767	0.372172	0.0017128	0.0006064	0.0146486	0.470814	-0.308736	-0.988007	0.274122
340323	13	28	2007	9	2	0.504316	0.306688	1	4	0	0.680863	0.17463	0.691311	0.893048	0.885898	0.843812	0.0277626	0.189481	0.196838	0.206516	0.372172	0.0017128	0.0006064	0.0146486	0.504102	-0.446969	-1.12624	-0.0250732
340323	13	29	2007	10	1	0.420998	0.261083	1	4	0	0.576761	0.0434425	0.680863	0.691311	0.893048	0.885898	0.17463	0.0277626	0.189481	0.196838	0.372172	0.0017128	0.0006064	0.0146486	0.556286	-0.794585	-1.47386	-0.460911
340323	13	30	2007	10	2	0.365431	0.203518	1	4	0	0.377345	0.0127481	0.576761	0.680863	0.691311	0.893048	0.0434425	0.17463	0.0277626	0.189481	0.372172	0.0017128	0.0006064	0.0146486	0.477754	-1.5179	-2.19717
340323	13	31	2008	6	1	0.37697	0.388721	1	4	0	0.675975	0.0423976	0.377345	0.576761	0.680863	0.691311	0.0127481	0.0434425	0.17463	0.0277626	0.372172	0.0017128	0.0006064	0.0146486	0.413959	-0.37876	-1.05803
340323	13	32	2008	6	2	0.571248	0.398774	1	4	0	0.738987	0.211079	0.675975	0.377345	0.576761	0.680863	0.0423976	0.0127481	0.0434425	0.17463	0.372172	0.0017128	0.0006064	0.0146486	0.306688	-0.169255	-0.848526
340323	13	33	2008	7	1	0.59386	0.606365	1	4	0	0.883771	0.181517	0.738987	0.675975	0.377345	0.576761	0.211079	0.0423976	0.0127481	0.0434425	0.372172	0.0017128	0.0006064	0.0146486	0.261083	0.487707	-0.191564	-0.522321
340323	13	34	2008	7	2	0.793528	0.640136	1	4	0	0.860163	0.337053	0.883771	0.738987	0.675975	0.377345	0.181517	0.211079	0.0423976	0.0127481	0.372172	0.0017128	0.0006064	0.0146486	0.203518	0.456186	-0.223085	-0.928229
340323	13	35	2008	8	1	0.74354	0.523206	1	4	0	0.876559	0.282776	0.860163	0.883771	0.738987	0.675975	0.337053	0.181517	0.211079	0.0423976	0.372172	0.0017128	0.0006064	0.0146486	0.388721	0.417869	-0.261402	-0.452482
340323	13	36	2008	8	2	0.705382	0.467682	1	4	0	0.785248	0.189081	0.876559	0.860163	0.883771	0.738987	0.282776	0.337053	0.181517	0.211079	0.372172	0.0017128	0.0006064	0.0146486	0.398774	0.0392682	-0.640003	1.31321
340323	13	37	2008	9	1	0.534876	0.349604	1	4	0	0.713251	0.0132229	0.785248	0.876559	0.860163	0.883771	0.189081	0.282776	0.337053	0.181517	0.372172	0.0017128	0.0006064	0.0146486	0.606365	-0.303581	-0.982852	0.799116
340323	13	38	2008	9	2	0.483864	0.283839	1	4	0	0.658441	0.043706	0.713251	0.785248	0.876559	0.860163	0.0132229	0.189081	0.282776	0.337053	0.372172	0.0017128	0.0006064	0.0146486	0.640136	-0.544991	-1.22426
340323	13	39	2008	10	1	0.350101	0.183761	1	4	0	0.513634	0.0139022	0.658441	0.713251	0.785248	0.876559	0.043706	0.0132229	0.189081	0.282776	0.372172	0.0017128	0.0006064	0.0146486	0.523206	-1.08031	-1.75958
340323	13	40	2008	10	2	0.412961	0.222968	1	4	0	0.489663	0.0561244	0.513634	0.658441	0.713251	0.785248	0.0139022	0.043706	0.0132229	0.189081	0.372172	0.0017128	0.0006064	0.0146486	0.467682	-1.14066	-1.81994
341302	14	1	2005	6	1	0.362777	0.179879	1	2	0	0.739733	0.0847805									0.185342	0.0813574	0.0019406	0.0198318
341302	14	2	2005	6	2	0.343272	0.290584	1	2	0	0.874939	0.114904	0.739733				0.0847805				0.185342	0.0813574	0.0019406	0.0198318
341302	14	3	2005	7	1	0.664771	0.434862	1	2	0	0.858484	0.378414	0.874939	0.739733			0.114904	0.0847805			0.185342	0.0813574	0.0019406	0.0198318
341302	14	4	2005	7	2	0.817268	0.584525	1	2	0	0.871361	0.225108	0.858484	0.874939	0.739733		0.378414	0.114904	0.0847805		0.185342	0.0813574	0.0019406	0.0198318		0.332892	0.4768	1.71775
341302	14	5	2005	8	1	0.811105	0.522252	1	2	0	0.869096	0.189622	0.871361	0.858484	0.874939	0.739733	0.225108	0.378414	0.114904	0.0847805	0.185342	0.0813574	0.0019406	0.0198318	0.179879	0.209954	0.353862	1.17934
341302	14	6	2005	8	2	0.709329	0.483024	1	2	0	0.815442	0.178314	0.869096	0.871361	0.858484	0.874939	0.189622	0.225108	0.378414	0.114904	0.185342	0.0813574	0.0019406	0.0198318	0.290584	0.06877	0.212678	-0.0595286
341302	14	7	2005	9	1	0.554389	0.273619	1	2	0	0.722076	0.103786	0.815442	0.869096	0.871361	0.858484	0.178314	0.189622	0.225108	0.378414	0.185342	0.0813574	0.0019406	0.0198318	0.434862	-0.469437	-0.325529	-0.0869739
341302	14	8	2005	9	2	0.36978	0.193132	1	2	0	0.659553	0.214019	0.722076	0.815442	0.869096	0.871361	0.103786	0.178314	0.189622	0.225108	0.185342	0.0813574	0.0019406	0.0198318	0.584525	-0.737221	-0.593313
341302	14	9	2005	10	1	0.267422	0.14177	1	2	0	0.499652	0.0228852	0.659553	0.722076	0.815442	0.869096	0.214019	0.103786	0.178314	0.189622	0.185342	0.0813574	0.0019406	0.0198318	0.522252	-1.28318	-1.13927
341302	14	10	2005	10	2	0.31174	0.144523	1	2	0	0.341793	0.0032812	0.499652	0.659553	0.722076	0.815442	0.0228852	0.214019	0.103786	0.178314	0.185342	0.0813574	0.0019406	0.0198318	0.483024	-1.80054	-1.65664
341302	14	11	2006	6	1	0.342786	0.204744	1	2	0	0.724438	0.0308906	0.341793	0.499652	0.659553	0.722076	0.0032812	0.0228852	0.214019	0.103786	0.185342	0.0813574	0.0019406	0.0198318	0.273619	-0.540946	-0.397038	-1.53773
341302	14	12	2006	6	2	0.461596	0.31099	1	2	0	0.822368	0.284613	0.724438	0.341793	0.499652	0.659553	0.0308906	0.0032812	0.0228852	0.214019	0.185342	0.0813574	0.0019406	0.0198318	0.193132	-0.122692	0.0212163	0.262991
341302	14	13	2006	7	1	0.526937	0.421512	1	2	0	0.872928	0.338409	0.822368	0.724438	0.341793	0.499652	0.284613	0.0308906	0.0032812	0.0228852	0.185342	0.0813574	0.0019406	0.0198318	0.14177	0.169718	0.313626
341302	14	14	2006	7	2	0.80161	0.630298	1	2	0	0.885555	0.171744	0.872928	0.822368	0.724438	0.341793	0.338409	0.284613	0.0308906	0.0032812	0.185342	0.0813574	0.0019406	0.0198318	0.144523	0.380408	0.524316	0.664313
341302	14	15	2006	8	1	0.81067	0.653655	1	2	0	0.910439	0.120947	0.885555	0.872928	0.822368	0.724438	0.171744	0.338409	0.284613	0.0308906	0.185342	0.0813574	0.0019406	0.0198318	0.204744	0.49456	0.638468	0.17916
341302	14	16	2006	8	2	0.713659	0.420374	1	2	0	0.850062	0.134657	0.910439	0.885555	0.872928	0.822368	0.120947	0.171744	0.338409	0.284613	0.185342	0.0813574	0.0019406	0.0198318	0.31099	0.0934468	0.237355	-0.649858
341302	14	17	2006	9	1	0.490288	0.26278	1	2	0	0.596545	0.120124	0.850062	0.910439	0.885555	0.872928	0.134657	0.120947	0.171744	0.338409	0.185342	0.0813574	0.0019406	0.0198318	0.421512	-0.858316	-0.714408	-0.436906
341302	14	18	2006	9	2	0.264663	0.156298	1	2	0	0.640575	0.0225954	0.596545	0.850062	0.910439	0.885555	0.120124	0.134657	0.120947	0.171744	0.185342	0.0813574	0.0019406	0.0198318	0.630298	-0.867158	-0.72325	-0.428063
341302	14	19	2006	10	1	0.327734	0.15864	1	2	0	0.582575	0.0005939	0.640575	0.596545	0.850062	0.910439	0.0225954	0.120124	0.134657	0.120947	0.185342	0.0813574	0.0019406	0.0198318	0.653655	-1.04572	-0.901811
341302	14	20	2006	10	2	0.329159	0.177888	1	2	0	0.503238	0.0039284	0.582575	0.640575	0.596545	0.850062	0.0005939	0.0225954	0.120124	0.134657	0.185342	0.0813574	0.0019406	0.0198318	0.420374	-1.25335	-1.10944
341302	14	21	2007	6	1	0.403712	0.19626	1	2	0	0.688855	0.0077235	0.503238	0.582575	0.640575	0.596545	0.0039284	0.0005939	0.0225954	0.120124	0.185342	0.0813574	0.0019406	0.0198318	0.26278	-0.690047	-0.546139
341302	14	22	2007	6	2	0.510049	0.266857	1	2	0	0.778158	0.224157	0.688855	0.503238	0.582575	0.640575	0.0077235	0.0039284	0.0005939	0.0225954	0.185342	0.0813574	0.0019406	0.0198318	0.156298	-0.317619	-0.173711
341302	14	23	2007	7	1	0.690146	0.46311	1	2	0	0.796226	0.532557	0.778158	0.688855	0.503238	0.582575	0.224157	0.0077235	0.0039284	0.0005939	0.185342	0.0813574	0.0019406	0.0198318	0.15864	0.012114	0.156022	-0.568525
341302	14	24	2007	7	2	0.789202	0.545149	1	2	0	0.825554	0.223321	0.796226	0.778158	0.688855	0.503238	0.532557	0.224157	0.0077235	0.0039284	0.185342	0.0813574	0.0019406	0.0198318	0.177888	0.137726	0.281634	-0.128484
341302	14	25	2007	8	1	0.776412	0.596591	1	2	0	0.870611	0.250723	0.825554	0.796226	0.778158	0.688855	0.223321	0.532557	0.224157	0.0077235	0.185342	0.0813574	0.0019406	0.0198318	0.19626	0.300913	0.44482	0.604259
341302	14	26	2007	8	2	0.785077	0.49874	1	2	0	0.881977	0.172863	0.870611	0.825554	0.796226	0.778158	0.250723	0.223321	0.532557	0.224157	0.185342	0.0813574	0.0019406	0.0198318	0.266857	0.316159	0.460067	0.357561
341302	14	27	2007	9	1	0.59721	0.332652	1	2	0	0.674967	0.0291755	0.881977	0.870611	0.825554	0.796226	0.172863	0.250723	0.223321	0.532557	0.185342	0.0813574	0.0019406	0.0198318	0.46311	-0.567908	-0.424	0.0114966
341302	14	28	2007	9	2	0.385213	0.211215	1	2	0	0.661658	0.139269	0.674967	0.881977	0.870611	0.825554	0.0291755	0.172863	0.250723	0.223321	0.185342	0.0813574	0.0019406	0.0198318	0.545149	-0.717903	-0.573995	-0.139889
341302	14	29	2007	10	1	0.306924	0.180317	1	2	0	0.551795	0.0483591	0.661658	0.674967	0.881977	0.870611	0.139269	0.0291755	0.172863	0.250723	0.185342	0.0813574	0.0019406	0.0198318	0.596591	-1.0786	-0.934688	0.750952
341302	14	30	2007	10	2	0.400547	0.214341	1	2	0	0.357323	0.0066132	0.551795	0.661658	0.674967	0.881977	0.0483591	0.139269	0.0291755	0.172863	0.185342	0.0813574	0.0019406	0.0198318	0.49874	-1.67902	-1.53511
341302	14	31	2008	6	1	0.186614	0.223856	1	2	0	0.665355	0.0585909	0.357323	0.551795	0.661658	0.674967	0.0066132	0.0483591	0.139269	0.0291755	0.185342	0.0813574	0.0019406	0.0198318	0.332652	-0.70946	-0.565552
341302	14	32	2008	6	2	0.398411	0.238026	1	2	0	0.732005	0.170911	0.665355	0.357323	0.551795	0.661658	0.0585909	0.0066132	0.0483591	0.139269	0.185342	0.0813574	0.0019406	0.0198318	0.211215	-0.482882	-0.338974	-0.374911
341302	14	33	2008	7	1	0.527758	0.498524	1	2	0	0.873066	0.188906	0.732005	0.665355	0.357323	0.551795	0.170911	0.0585909	0.0066132	0.0483591	0.185342	0.0813574	0.0019406	0.0198318	0.180317	0.217164	0.361072	-0.773575
341302	14	34	2008	7	2	0.78406	0.625051	1	2	0	0.837782	0.387787	0.873066	0.732005	0.665355	0.357323	0.188906	0.170911	0.0585909	0.0066132	0.185342	0.0813574	0.0019406	0.0198318	0.214341	0.272279	0.416187	-0.599923
341302	14	35	2008	8	1	0.820292	0.610124	1	2	0	0.871794	0.19649	0.837782	0.873066	0.732005	0.665355	0.387787	0.188906	0.170911	0.0585909	0.185342	0.0813574	0.0019406	0.0198318	0.223856	0.362696	0.506604	-0.222396
341302	14	36	2008	8	2	0.781457	0.501848	1	2	0	0.781726	0.232037	0.871794	0.837782	0.873066	0.732005	0.19649	0.387787	0.188906	0.170911	0.185342	0.0813574	0.0019406	0.0198318	0.238026	-0.0583788	0.0855291	0.41441
341302	14	37	2008	9	1	0.590089	0.371388	1	2	0	0.696464	0.0180281	0.781726	0.871794	0.837782	0.873066	0.232037	0.19649	0.387787	0.188906	0.185342	0.0813574	0.0019406	0.0198318	0.498524	-0.422896	-0.278988	1.46762
341302	14	38	2008	9	2	0.359949	0.201596	1	2	0	0.640404	0.0456011	0.696464	0.781726	0.871794	0.837782	0.0180281	0.232037	0.19649	0.387787	0.185342	0.0813574	0.0019406	0.0198318	0.625051	-0.824599	-0.680691	0.496955
341302	14	39	2008	10	1	0.258026	0.130331	1	2	0	0.49447	0.0074707	0.640404	0.696464	0.781726	0.871794	0.0456011	0.0180281	0.232037	0.19649	0.185342	0.0813574	0.0019406	0.0198318	0.610124	-1.30643	-1.16252	-0.772243
341302	14	40	2008	10	2	0.43597	0.217909	1	2	0	0.467846	0.0476106	0.49447	0.640404	0.696464	0.781726	0.0074707	0.0456011	0.0180281	0.232037	0.185342	0.0813574	0.0019406	0.0198318	0.501848	-1.33006	-1.18615
341621	15	1	2005	6	1	0.315435	0.157092	1	2	0	0.724386	0.079352									0.176663	0.169168	0.0108551	0.0333283
341621	15	2	2005	6	2	0.346185	0.206635	1	2	0	0.860364	0.120804	0.724386				0.079352				0.176663	0.169168	0.0108551	0.0333283
341621	15	3	2005	7	1	0.533061	0.291942	1	2	0	0.841521	0.320456	0.860364	0.724386			0.120804	0.079352			0.176663	0.169168	0.0108551	0.0333283
341621	15	4	2005	7	2	0.846732	0.656854	1	2	0	0.864058	0.264761	0.841521	0.860364	0.724386		0.320456	0.120804	0.079352		0.176663	0.169168	0.0108551	0.0333283		0.25865	0.266301	0.132285
341621	15	5	2005	8	1	0.847368	0.592993	1	2	0	0.872872	0.132454	0.864058	0.841521	0.860364	0.724386	0.264761	0.320456	0.120804	0.079352	0.176663	0.169168	0.0108551	0.0333283	0.157092	0.171438	0.179089	-0.02594
341621	15	6	2005	8	2	0.675925	0.466758	1	2	0	0.760289	0.189633	0.872872	0.864058	0.841521	0.860364	0.132454	0.264761	0.320456	0.120804	0.176663	0.169168	0.0108551	0.0333283	0.206635	-0.261848	-0.254197	-0.158306
341621	15	7	2005	9	1	0.455002	0.221541	1	2	0	0.705815	0.0918181	0.760289	0.872872	0.864058	0.841521	0.189633	0.132454	0.264761	0.320456	0.176663	0.169168	0.0108551	0.0333283	0.291942	-0.689518	-0.681867	-0.0320176
341621	15	8	2005	9	2	0.334857	0.172968	1	2	0	0.653706	0.213521	0.705815	0.760289	0.872872	0.864058	0.0918181	0.189633	0.132454	0.264761	0.176663	0.169168	0.0108551	0.0333283	0.656854	-0.918157	-0.910506	0.196622
341621	15	9	2005	10	1	0.162699	0.095518	1	2	0	0.482798	0.0237068	0.653706	0.705815	0.760289	0.872872	0.213521	0.0918181	0.189633	0.132454	0.176663	0.169168	0.0108551	0.0333283	0.592993	-1.50894	-1.50129	-0.433479
341621	15	10	2005	10	2	0.348317	0.157002	1	2	0	0.335576	0.0049163	0.482798	0.653706	0.705815	0.760289	0.0237068	0.213521	0.0918181	0.189633	0.176663	0.169168	0.0108551	0.0333283	0.466758	-1.93679	-1.92914
341621	15	11	2006	6	1	0.293004	0.153023	1	2	0	0.704882	0.0325752	0.335576	0.482798	0.653706	0.705815	0.0049163	0.0237068	0.213521	0.0918181	0.176663	0.169168	0.0108551	0.0333283	0.221541	-0.784149	-0.776498	2.5706
341621	15	12	2006	6	2	0.383012	0.255636	1	2	0	0.826543	0.262275	0.704882	0.335576	0.482798	0.653706	0.0325752	0.0049163	0.0237068	0.213521	0.176663	0.169168	0.0108551	0.0333283	0.172968	-0.302176	-0.294525	1.3436
341621	15	13	2006	7	1	0.519332	0.45254	1	2	0	0.881111	0.312037	0.826543	0.704882	0.335576	0.482798	0.262275	0.0325752	0.0049163	0.0237068	0.176663	0.169168	0.0108551	0.0333283	0.0955176	0.0923646	0.100016	1.20803
341621	15	14	2006	7	2	0.827986	0.665886	1	2	0	0.871185	0.15802	0.881111	0.826543	0.704882	0.335576	0.312037	0.262275	0.0325752	0.0049163	0.176663	0.169168	0.0108551	0.0333283	0.157002	0.245231	0.252882	0.796197
341621	15	15	2006	8	1	0.868316	0.708304	1	2	0	0.880704	0.122067	0.871185	0.881111	0.826543	0.704882	0.15802	0.312037	0.262275	0.0325752	0.176663	0.169168	0.0108551	0.0333283	0.153023	0.333496	0.341147	0.847482
341621	15	16	2006	8	2	0.795362	0.546746	1	2	0	0.823756	0.0918005	0.880704	0.871185	0.881111	0.826543	0.122067	0.15802	0.312037	0.262275	0.176663	0.169168	0.0108551	0.0333283	0.255636	0.0116852	0.0193362	0.653869
341621	15	17	2006	9	1	0.411101	0.241529	1	2	0	0.574429	0.115606	0.823756	0.880704	0.871185	0.881111	0.0918005	0.122067	0.15802	0.312037	0.176663	0.169168	0.0108551	0.0333283	0.45254	-1.08352	-1.07587	1.07587
341621	15	18	2006	9	2	0.144715	0.104904	1	2	0	0.623254	0.0233377	0.574429	0.823756	0.880704	0.871185	0.115606	0.0918005	0.122067	0.15802	0.176663	0.169168	0.0108551	0.0333283	0.665886	-1.09768	-1.09003
341621	15	19	2006	10	1	0.254229	0.127252	1	2	0	0.560496	3.73e-05	0.623254	0.574429	0.823756	0.880704	0.0233377	0.115606	0.0918005	0.122067	0.176663	0.169168	0.0108551	0.0333283	0.708304	-1.28165	-1.274
341621	15	20	2006	10	2	0.266105	0.136885	1	2	0	0.47882	0.00413	0.560496	0.623254	0.574429	0.823756	3.73e-05	0.0233377	0.115606	0.0918005	0.176663	0.169168	0.0108551	0.0333283	0.546746	-1.50073	-1.49308
341621	15	21	2007	6	1	0.334985	0.159562	1	2	0	0.69362	0.0054347	0.47882	0.560496	0.623254	0.574429	0.00413	3.73e-05	0.0233377	0.115606	0.176663	0.169168	0.0108551	0.0333283	0.241529	-0.844549	-0.836898	-0.767118
341621	15	22	2007	6	2	0.469169	0.217395	1	2	0	0.778991	0.206787	0.69362	0.47882	0.560496	0.623254	0.0054347	0.00413	3.73e-05	0.0233377	0.176663	0.169168	0.0108551	0.0333283	0.104904	-0.500428	-0.492777	-1.11124
341621	15	23	2007	7	1	0.750773	0.522582	1	2	0	0.793674	0.52434	0.778991	0.69362	0.47882	0.560496	0.206787	0.0054347	0.00413	3.73e-05	0.176663	0.169168	0.0108551	0.0333283	0.127252	-0.0634473	-0.0557963	-2.35903
341621	15	24	2007	7	2	0.834811	0.643559	1	2	0	0.81945	0.202923	0.793674	0.778991	0.69362	0.47882	0.52434	0.206787	0.0054347	0.00413	0.176663	0.169168	0.0108551	0.0333283	0.136885	0.0938266	0.101478	-1.25279
341621	15	25	2007	8	1	0.870246	0.75107	1	2	0	0.860391	0.252453	0.81945	0.793674	0.778991	0.69362	0.202923	0.52434	0.206787	0.0054347	0.176663	0.169168	0.0108551	0.0333283	0.159562	0.303278	0.310929	-0.723432
341621	15	26	2007	8	2	0.856844	0.628684	1	2	0	0.866189	0.167761	0.860391	0.81945	0.793674	0.778991	0.252453	0.202923	0.52434	0.206787	0.176663	0.169168	0.0108551	0.0333283	0.217395	0.279599	0.28725	-1.43856
341621	15	27	2007	9	1	0.519236	0.291128	1	2	0	0.652128	0.0215543	0.866189	0.860391	0.81945	0.793674	0.167761	0.252453	0.202923	0.52434	0.176663	0.169168	0.0108551	0.0333283	0.522582	-0.815552	-0.807901	-0.796114
341621	15	28	2007	9	2	0.2855	0.147183	1	2	0	0.635281	0.0630168	0.652128	0.866189	0.860391	0.81945	0.0215543	0.167761	0.252453	0.202923	0.176663	0.169168	0.0108551	0.0333283	0.643559	-1.00619	-0.998539
341621	15	29	2007	10	1	0.271041	0.173916	1	2	0	0.53225	0.0522256	0.635281	0.652128	0.866189	0.860391	0.0630168	0.0215543	0.167761	0.252453	0.176663	0.169168	0.0108551	0.0333283	0.75107	-1.27902	-1.27137
341621	15	30	2007	10	2	0.482679	0.290268	1	2	0	0.354689	0.0066643	0.53225	0.635281	0.652128	0.866189	0.0522256	0.0630168	0.0215543	0.167761	0.176663	0.169168	0.0108551	0.0333283	0.628684	-1.72531	-1.71765
341621	15	31	2008	6	1	0.203625	0.175607	1	2	0	0.660956	0.0408424	0.354689	0.53225	0.635281	0.652128	0.0066643	0.0522256	0.0630168	0.0215543	0.176663	0.169168	0.0108551	0.0333283	0.291128	-0.920038	-0.912387	0.794015
341621	15	32	2008	6	2	0.31625	0.187801	1	2	0	0.737028	0.137085	0.660956	0.354689	0.53225	0.635281	0.0408424	0.0066643	0.0522256	0.0630168	0.176663	0.169168	0.0108551	0.0333283	0.147183	-0.656966	-0.649315	0.649315
341621	15	33	2008	7	1	0.350188	0.579013	1	2	0	0.863003	0.19514	0.737028	0.660956	0.354689	0.53225	0.137085	0.0408424	0.0066643	0.0522256	0.176663	0.169168	0.0108551	0.0333283	0.173916	0.144536	0.152187	-0.754841
341621	15	34	2008	7	2	0.820414	0.66643	1	2	0	0.824566	0.356853	0.863003	0.737028	0.660956	0.354689	0.19514	0.137085	0.0408424	0.0066643	0.176663	0.169168	0.0108551	0.0333283	0.290268	0.145129	0.15278	-0.755434
341621	15	35	2008	8	1	0.870897	0.707491	1	2	0	0.861252	0.172682	0.824566	0.863003	0.737028	0.660956	0.356853	0.19514	0.137085	0.0408424	0.176663	0.169168	0.0108551	0.0333283	0.175607	0.293275	0.300926	-1.14034
341621	15	36	2008	8	2	0.635793	0.401881	1	2	0	0.77017	0.220992	0.861252	0.824566	0.863003	0.737028	0.172682	0.356853	0.19514	0.137085	0.176663	0.169168	0.0108551	0.0333283	0.187801	-0.327869	-0.320218	-0.282436
341621	15	37	2008	9	1	0.494554	0.346071	1	2	0	0.675613	0.0241339	0.77017	0.861252	0.824566	0.863003	0.220992	0.172682	0.356853	0.19514	0.176663	0.169168	0.0108551	0.0333283	0.579013	-0.643908	-0.636257	0.223754
341621	15	38	2008	9	2	0.175312	0.119126	1	2	0	0.627646	0.0478198	0.675613	0.77017	0.861252	0.824566	0.0241339	0.220992	0.172682	0.356853	0.176663	0.169168	0.0108551	0.0333283	0.66643	-1.08231	-1.07465
341621	15	39	2008	10	1	0.24053	0.120583	1	2	0	0.472574	0.010974	0.627646	0.675613	0.77017	0.861252	0.0478198	0.0241339	0.220992	0.172682	0.176663	0.169168	0.0108551	0.0333283	0.707491	-1.51386	-1.50621
341621	15	40	2008	10	2	0.427886	0.197188	1	2	0	0.450111	0.0480334	0.472574	0.627646	0.675613	0.77017	0.010974	0.0478198	0.0241339	0.220992	0.176663	0.169168	0.0108551	0.0333283	0.401881	-1.53365	-1.526
341622	16	1	2005	6	1	0.353696	0.200464	1	2	0.031	0.731438	0.0872112									0.304191	0.0237663	0.0012735	0.0170387
341622	16	2	2005	6	2	0.45229	0.282882	1	2	0.031	0.874768	0.0799571	0.731438				0.0872112				0.304191	0.0237663	0.0012735	0.0170387
341622	16	3	2005	7	1	0.633735	0.395085	1	2	0.031	0.851894	0.363176	0.874768	0.731438			0.0799571	0.0872112			0.304191	0.0237663	0.0012735	0.0170387
341622	16	4	2005	7	2	0.817996	0.592058	1	2	0.031	0.873242	0.245904	0.851894	0.874768	0.731438		0.363176	0.0799571	0.0872112		0.304191	0.0237663	0.0012735	0.0170387		0.442068	0.574485	-0.175898
341622	16	5	2005	8	1	0.823546	0.561653	1	2	0.031	0.877932	0.15771	0.873242	0.851894	0.874768	0.731438	0.245904	0.363176	0.0799571	0.0872112	0.304191	0.0237663	0.0012735	0.0170387	0.200464	0.360017	0.492434	0.0075056
341622	16	6	2005	8	2	0.712908	0.474701	1	2	0.031	0.782554	0.205925	0.877932	0.873242	0.851894	0.874768	0.15771	0.245904	0.363176	0.0799571	0.304191	0.0237663	0.0012735	0.0170387	0.282882	0.0456265	0.178043	1.91405
341622	16	7	2005	9	1	0.542001	0.273406	1	2	0.031	0.716218	0.140378	0.782554	0.877932	0.873242	0.851894	0.205925	0.15771	0.245904	0.363176	0.304191	0.0237663	0.0012735	0.0170387	0.395085	-0.383024	-0.250607
341622	16	8	2005	9	2	0.418361	0.24017	1	2	0.031	0.66799	0.160445	0.716218	0.782554	0.877932	0.873242	0.140378	0.205925	0.15771	0.245904	0.304191	0.0237663	0.0012735	0.0170387	0.592058	-0.587513	-0.455096
341622	16	9	2005	10	1	0.264794	0.147874	1	2	0.031	0.503361	0.0150157	0.66799	0.716218	0.782554	0.877932	0.160445	0.140378	0.205925	0.15771	0.304191	0.0237663	0.0012735	0.0170387	0.561653	-1.18316	-1.05074
341622	16	10	2005	10	2	0.341932	0.159846	1	2	0.031	0.339263	0.0040177	0.503361	0.66799	0.716218	0.782554	0.0150157	0.160445	0.140378	0.205925	0.304191	0.0237663	0.0012735	0.0170387	0.474701	-1.69023	-1.55781
341622	16	11	2006	6	1	0.294371	0.15248	1	2	0.031	0.707042	0.0323073	0.339263	0.503361	0.66799	0.716218	0.0040177	0.0150157	0.160445	0.140378	0.304191	0.0237663	0.0012735	0.0170387	0.273406	-0.568642	-0.436225	0.635201
341622	16	12	2006	6	2	0.24979	0.253536	1	2	0.031	0.83451	0.25442	0.707042	0.339263	0.503361	0.66799	0.0323073	0.0040177	0.0150157	0.160445	0.304191	0.0237663	0.0012735	0.0170387	0.24017	-0.0654708	0.0669461	1.01522
341622	16	13	2006	7	1	0.501241	0.361058	1	2	0.031	0.889413	0.314569	0.83451	0.707042	0.339263	0.503361	0.25442	0.0323073	0.0040177	0.0150157	0.304191	0.0237663	0.0012735	0.0170387	0.147874	0.236441	0.368858	-0.971512
341622	16	14	2006	7	2	0.764548	0.584317	1	2	0.031	0.876771	0.182975	0.889413	0.83451	0.707042	0.339263	0.314569	0.25442	0.0323073	0.0040177	0.304191	0.0237663	0.0012735	0.0170387	0.159846	0.397229	0.529646	-0.783652
341622	16	15	2006	8	1	0.825453	0.593071	1	2	0.031	0.891066	0.124991	0.876771	0.889413	0.83451	0.707042	0.182975	0.314569	0.25442	0.0323073	0.304191	0.0237663	0.0012735	0.0170387	0.15248	0.459517	0.591934	-0.307726
341622	16	16	2006	8	2	0.784763	0.504598	1	2	0.031	0.841741	0.0919988	0.891066	0.876771	0.889413	0.83451	0.124991	0.182975	0.314569	0.25442	0.304191	0.0237663	0.0012735	0.0170387	0.253536	0.235353	0.36777	0.132169
341622	16	17	2006	9	1	0.584679	0.33061	1	2	0.031	0.589228	0.139444	0.841741	0.891066	0.876771	0.889413	0.0919988	0.124991	0.182975	0.314569	0.304191	0.0237663	0.0012735	0.0170387	0.361058	-0.718451	-0.586034	1.25924
341622	16	18	2006	9	2	0.43634	0.234569	1	2	0.031	0.623348	0.0287591	0.589228	0.841741	0.891066	0.876771	0.139444	0.0919988	0.124991	0.182975	0.304191	0.0237663	0.0012735	0.0170387	0.584317	-0.737411	-0.604994	0.604994
341622	16	19	2006	10	1	0.304329	0.15316	1	2	0.031	0.566127	0.0004512	0.623348	0.589228	0.841741	0.891066	0.0287591	0.139444	0.0919988	0.124991	0.304191	0.0237663	0.0012735	0.0170387	0.593071	-1.02206	-0.889644	1.38958
341622	16	20	2006	10	2	0.317267	0.17609	1	2	0.031	0.495861	0.0053573	0.566127	0.623348	0.589228	0.841741	0.0004512	0.0287591	0.139444	0.0919988	0.304191	0.0237663	0.0012735	0.0170387	0.504598	-1.18637	-1.05395
341622	16	21	2007	6	1	0.342411	0.192447	1	2	0.031	0.694982	0.0164158	0.495861	0.566127	0.623348	0.589228	0.0053573	0.0004512	0.0287591	0.139444	0.304191	0.0237663	0.0012735	0.0170387	0.33061	-0.584897	-0.45248	1.12569
341622	16	22	2007	6	2	0.555734	0.321434	1	2	0.031	0.787845	0.187444	0.694982	0.495861	0.566127	0.623348	0.0164158	0.0053573	0.0004512	0.0287591	0.304191	0.0237663	0.0012735	0.0170387	0.234569	-0.14679	-0.0143734	-0.169362
341622	16	23	2007	7	1	0.704968	0.481873	1	2	0.031	0.806024	0.539021	0.787845	0.694982	0.495861	0.566127	0.187444	0.0164158	0.0053573	0.0004512	0.304191	0.0237663	0.0012735	0.0170387	0.15316	0.146903	0.27932	-0.27932
341622	16	24	2007	7	2	0.782251	0.538369	1	2	0.031	0.826592	0.204945	0.806024	0.787845	0.694982	0.495861	0.539021	0.187444	0.0164158	0.0053573	0.304191	0.0237663	0.0012735	0.0170387	0.17609	0.226212	0.358629	-0.20548
341622	16	25	2007	8	1	0.831758	0.61506	1	2	0.031	0.87151	0.230234	0.826592	0.806024	0.787845	0.694982	0.204945	0.539021	0.187444	0.0164158	0.304191	0.0237663	0.0012735	0.0170387	0.192447	0.399892	0.532309	-0.944813
341622	16	26	2007	8	2	0.795016	0.510695	1	2	0.031	0.879574	0.175617	0.87151	0.826592	0.806024	0.787845	0.230234	0.204945	0.539021	0.187444	0.304191	0.0237663	0.0012735	0.0170387	0.321434	0.412459	0.544876	-0.957379
341622	16	27	2007	9	1	0.681635	0.450586	1	2	0.031	0.660131	0.0230345	0.879574	0.87151	0.826592	0.806024	0.175617	0.230234	0.204945	0.539021	0.304191	0.0237663	0.0012735	0.0170387	0.481873	-0.398637	-0.26622
341622	16	28	2007	9	2	0.352851	0.196762	1	2	0.031	0.650322	0.0938919	0.660131	0.879574	0.87151	0.826592	0.0230345	0.175617	0.230234	0.204945	0.304191	0.0237663	0.0012735	0.0170387	0.538369	-0.69036	-0.557943
341622	16	29	2007	10	1	0.322216	0.180289	1	2	0.031	0.552743	0.0506474	0.650322	0.660131	0.879574	0.87151	0.0938919	0.0230345	0.175617	0.230234	0.304191	0.0237663	0.0012735	0.0170387	0.61506	-0.989582	-0.857165
341622	16	30	2007	10	2	0.467301	0.274134	1	2	0.031	0.363778	0.0097904	0.552743	0.650322	0.660131	0.879574	0.0506474	0.0938919	0.0230345	0.175617	0.304191	0.0237663	0.0012735	0.0170387	0.510695	-1.50134	-1.36893
341622	16	31	2008	6	1	0.11661	0.142187	1	2	0.031	0.669337	0.0358639	0.363778	0.552743	0.650322	0.660131	0.0097904	0.0506474	0.0938919	0.0230345	0.304191	0.0237663	0.0012735	0.0170387	0.450586	-0.708049	-0.575632	-0.138252
341622	16	32	2008	6	2	0.368029	0.220109	1	2	0.031	0.740632	0.183984	0.669337	0.363778	0.552743	0.650322	0.0358639	0.0097904	0.0506474	0.0938919	0.304191	0.0237663	0.0012735	0.0170387	0.196762	-0.387845	-0.255428
341622	16	33	2008	7	1	0.540362	0.603181	1	2	0.031	0.86882	0.186427	0.740632	0.669337	0.363778	0.552743	0.183984	0.0358639	0.0097904	0.0506474	0.304191	0.0237663	0.0012735	0.0170387	0.180289	0.409388	0.541804	0.131401
341622	16	34	2008	7	2	0.821641	0.679748	1	2	0.031	0.835372	0.33642	0.86882	0.740632	0.669337	0.363778	0.186427	0.183984	0.0358639	0.0097904	0.304191	0.0237663	0.0012735	0.0170387	0.274134	0.398313	0.53073	-0.53073
341622	16	35	2008	8	1	0.828794	0.619191	1	2	0.031	0.867465	0.207766	0.835372	0.86882	0.740632	0.669337	0.33642	0.186427	0.183984	0.0358639	0.304191	0.0237663	0.0012735	0.0170387	0.142187	0.447777	0.580194	-1.29408
341622	16	36	2008	8	2	0.671278	0.398796	1	2	0.031	0.773024	0.242189	0.867465	0.835372	0.86882	0.740632	0.207766	0.33642	0.186427	0.183984	0.304191	0.0237663	0.0012735	0.0170387	0.220109	-0.0974698	0.0349471	-1.18626
341622	16	37	2008	9	1	0.540303	0.340848	1	2	0.031	0.687464	0.0123848	0.773024	0.867465	0.835372	0.86882	0.242189	0.207766	0.33642	0.186427	0.304191	0.0237663	0.0012735	0.0170387	0.603181	-0.404669	-0.272252	0.0885161
341622	16	38	2008	9	2	0.346849	0.201104	1	2	0.031	0.638523	0.0472915	0.687464	0.773024	0.867465	0.835372	0.0123848	0.242189	0.207766	0.33642	0.304191	0.0237663	0.0012735	0.0170387	0.679748	-0.742093	-0.609676
341622	16	39	2008	10	1	0.279253	0.139638	1	2	0.031	0.486776	0.0174008	0.638523	0.687464	0.773024	0.867465	0.0472915	0.0123848	0.242189	0.207766	0.304191	0.0237663	0.0012735	0.0170387	0.619191	-1.227	-1.09458	-0.840187
341622	16	40	2008	10	2	0.47694	0.232858	1	2	0.031	0.468048	0.0532716	0.486776	0.638523	0.687464	0.773024	0.0174008	0.0472915	0.0123848	0.242189	0.304191	0.0237663	0.0012735	0.0170387	0.398796	-1.22459	-1.09217
350211	17	1	2005	6	1	0.365435	0.350093	4	4	0.863	0.792539	0.223892									0.353843	0.514942	0.121286	0.0505998
350211	17	2	2005	6	2	0.576854	0.358803	4	4	0.863	0.850558	0.441878	0.792539				0.223892				0.353843	0.514942	0.121286	0.0505998
350211	17	3	2005	7	1	0.567979	0.305206	4	4	0.863	0.883003	0.0392728	0.850558	0.792539			0.441878	0.223892			0.353843	0.514942	0.121286	0.0505998
350211	17	4	2005	7	2	0.539515	0.32947	4	4	0.863	0.856282	0.143596	0.883003	0.850558	0.792539		0.0392728	0.441878	0.223892		0.353843	0.514942	0.121286	0.0505998		-0.470613	-0.714976	-1.21979
350211	17	5	2005	8	1	0.523717	0.378485	4	4	0.863	0.876894	0.289978	0.856282	0.883003	0.850558	0.792539	0.143596	0.0392728	0.441878	0.223892	0.353843	0.514942	0.121286	0.0505998	0.350093	-0.232302	-0.476665
350211	17	6	2005	8	2	0.645819	0.386454	4	4	0.863	0.839017	0.174608	0.876894	0.856282	0.883003	0.850558	0.289978	0.143596	0.0392728	0.441878	0.353843	0.514942	0.121286	0.0505998	0.358803	-0.426181	-0.670545
350211	17	7	2005	9	1	0.562091	0.318985	4	4	0.863	0.841909	0.252051	0.839017	0.876894	0.856282	0.883003	0.174608	0.289978	0.143596	0.0392728	0.353843	0.514942	0.121286	0.0505998	0.305206	-0.489973	-0.734337
350211	17	8	2005	9	2	0.589174	0.311145	4	4	0.863	0.829349	0.0611693	0.841909	0.839017	0.876894	0.856282	0.252051	0.174608	0.289978	0.143596	0.353843	0.514942	0.121286	0.0505998	0.32947	-0.517501	-0.761864
350211	17	9	2005	10	1	0.561901	0.338854	4	4	0.863	0.787841	0.186693	0.829349	0.841909	0.839017	0.876894	0.0611693	0.252051	0.174608	0.289978	0.353843	0.514942	0.121286	0.0505998	0.378485	-0.639687	-0.88405
350211	17	10	2005	10	2	0.5302	0.311873	4	4	0.863	0.644269	0.0073403	0.787841	0.829349	0.841909	0.839017	0.186693	0.0611693	0.252051	0.174608	0.353843	0.514942	0.121286	0.0505998	0.386454	-1.07619	-1.32055	0.169239
350211	17	11	2006	6	1	0.543984	0.345362	4	4	0.863	0.767726	0.545199	0.644269	0.787841	0.829349	0.841909	0.0073403	0.186693	0.0611693	0.252051	0.353843	0.514942	0.121286	0.0505998	0.318985	-0.653517	-0.897881
350211	17	12	2006	6	2	0.550195	0.378897	4	4	0.863	0.866958	0.121712	0.767726	0.644269	0.787841	0.829349	0.545199	0.0073403	0.186693	0.0611693	0.353843	0.514942	0.121286	0.0505998	0.311145	-0.293	-0.537364	0.537364
350211	17	13	2006	7	1	0.552264	0.340607	4	4	0.863	0.897656	0.286936	0.866958	0.767726	0.644269	0.787841	0.121712	0.545199	0.0073403	0.186693	0.353843	0.514942	0.121286	0.0505998	0.338854	-0.357374	-0.601737	0.601737
350211	17	14	2006	7	2	0.544289	0.357863	4	4	0.863	0.856917	0.406885	0.897656	0.866958	0.767726	0.644269	0.286936	0.121712	0.545199	0.0073403	0.353843	0.514942	0.121286	0.0505998	0.311873	-0.278058	-0.522421
350211	17	15	2006	8	1	0.550196	0.32089	4	4	0.863	0.876346	0.119062	0.856917	0.897656	0.866958	0.767726	0.406885	0.286936	0.121712	0.545199	0.353843	0.514942	0.121286	0.0505998	0.345362	-0.388746	-0.633109	0.220606
350211	17	16	2006	8	2	0.533986	0.331001	4	4	0.863	0.874969	0.115411	0.876346	0.856917	0.897656	0.866958	0.119062	0.406885	0.286936	0.121712	0.353843	0.514942	0.121286	0.0505998	0.378897	-0.394868	-0.639232	-0.0746523
350211	17	17	2006	9	1	0.557058	0.332248	4	4	0.863	0.840245	0.17314	0.874969	0.876346	0.856917	0.897656	0.115411	0.119062	0.406885	0.286936	0.353843	0.514942	0.121286	0.0505998	0.340607	-0.4289	-0.673264	-1.2615
350211	17	18	2006	9	2	0.515752	0.308644	4	4	0.863	0.747024	0.0144318	0.840245	0.874969	0.876346	0.856917	0.17314	0.115411	0.119062	0.406885	0.353843	0.514942	0.121286	0.0505998	0.357863	-0.801987	-1.04635	-0.104962
350211	17	19	2006	10	1	0.489924	0.268711	4	4	0.863	0.759304	0.0011778	0.747024	0.840245	0.874969	0.876346	0.0144318	0.17314	0.115411	0.119062	0.353843	0.514942	0.121286	0.0505998	0.32089	-0.831914	-1.07628	1.22943
350211	17	20	2006	10	2	0.471542	0.268649	4	4	0.863	0.737841	0.0007963	0.759304	0.747024	0.840245	0.874969	0.0011778	0.0144318	0.17314	0.115411	0.353843	0.514942	0.121286	0.0505998	0.331001	-0.865717	-1.11008
350211	17	21	2007	6	1	0.55548	0.374095	4	4	0.863	0.818924	0.56571	0.737841	0.759304	0.747024	0.840245	0.0007963	0.0011778	0.0144318	0.17314	0.353843	0.514942	0.121286	0.0505998	0.332248	-0.44914	-0.693503	-0.0203811
350211	17	22	2007	6	2	0.568936	0.354538	4	4	0.863	0.850107	0.166475	0.818924	0.737841	0.759304	0.747024	0.56571	0.0007963	0.0011778	0.0144318	0.353843	0.514942	0.121286	0.0505998	0.308644	-0.392113	-0.636477	0.636477
350211	17	23	2007	7	1	0.516483	0.364581	4	4	0.863	0.918164	0.0493086	0.850107	0.818924	0.737841	0.759304	0.166475	0.56571	0.0007963	0.0011778	0.353843	0.514942	0.121286	0.0505998	0.268711	-0.306523	-0.550886	-0.162998
350211	17	24	2007	7	2	0.544481	0.366002	4	4	0.863	0.92135	0.0150207	0.918164	0.850107	0.818924	0.737841	0.0493086	0.166475	0.56571	0.0007963	0.353843	0.514942	0.121286	0.0505998	0.268649	-0.158367	-0.402731	-0.0097722
350211	17	25	2007	8	1	0.57506	0.35594	4	4	0.863	0.893492	0.37578	0.92135	0.918164	0.850107	0.818924	0.0150207	0.0493086	0.166475	0.56571	0.353843	0.514942	0.121286	0.0505998	0.374095	-0.253217	-0.49758	-0.216304
350211	17	26	2007	8	2	0.570433	0.352555	4	4	0.863	0.855719	0.325354	0.893492	0.92135	0.918164	0.850107	0.37578	0.0150207	0.0493086	0.166475	0.353843	0.514942	0.121286	0.0505998	0.354538	-0.362883	-0.607247	-0.106638
350211	17	27	2007	9	1	0.589777	0.367374	4	4	0.863	0.827155	0.100508	0.855719	0.893492	0.92135	0.918164	0.325354	0.37578	0.0150207	0.0493086	0.353843	0.514942	0.121286	0.0505998	0.364581	-0.526642	-0.771006	0.924155
350211	17	28	2007	9	2	0.5523	0.317035	4	4	0.863	0.849581	0.0636134	0.827155	0.855719	0.893492	0.92135	0.100508	0.325354	0.37578	0.0150207	0.353843	0.514942	0.121286	0.0505998	0.366002	-0.468889	-0.713253	-0.0006317
350211	17	29	2007	10	1	0.531566	0.304509	4	4	0.863	0.806745	0.035088	0.849581	0.827155	0.855719	0.893492	0.0636134	0.100508	0.325354	0.37578	0.353843	0.514942	0.121286	0.0505998	0.35594	-0.595899	-0.840263	-0.311051
350211	17	30	2007	10	2	0.503183	0.294677	4	4	0.863	0.651083	0.0003981	0.806745	0.849581	0.827155	0.855719	0.035088	0.0636134	0.100508	0.325354	0.353843	0.514942	0.121286	0.0505998	0.352555	-1.1144	-1.35876	0.207445
350211	17	31	2008	6	1	0.524965	0.353024	4	4	0.863	0.767573	0.442451	0.651083	0.806745	0.849581	0.827155	0.0003981	0.035088	0.0636134	0.100508	0.353843	0.514942	0.121286	0.0505998	0.367374	-0.64068	-0.885043	0.171159
350211	17	32	2008	6	2	0.548569	0.319765	4	4	0.863	0.852085	0.235354	0.767573	0.651083	0.806745	0.849581	0.442451	0.0003981	0.035088	0.0636134	0.353843	0.514942	0.121286	0.0505998	0.317035	-0.417457	-0.661821	-0.0520634
350211	17	33	2008	7	1	0.559898	0.337457	4	4	0.863	0.858577	0.164166	0.852085	0.767573	0.651083	0.806745	0.235354	0.442451	0.0003981	0.035088	0.353843	0.514942	0.121286	0.0505998	0.304509	-0.474086	-0.71845	0.305947
350211	17	34	2008	7	2	0.558119	0.341779	4	4	0.863	0.868085	0.365176	0.858577	0.852085	0.767573	0.651083	0.164166	0.235354	0.442451	0.0003981	0.353843	0.514942	0.121286	0.0505998	0.294677	-0.311801	-0.556165	-1.3786
350211	17	35	2008	8	1	0.567863	0.334126	4	4	0.863	0.874872	0.100151	0.868085	0.858577	0.852085	0.767573	0.365176	0.164166	0.235354	0.442451	0.353843	0.514942	0.121286	0.0505998	0.353024	-0.348903	-0.593267
350211	17	36	2008	8	2	0.576464	0.355518	4	4	0.863	0.866596	0.0966598	0.874872	0.868085	0.858577	0.852085	0.100151	0.365176	0.164166	0.235354	0.353843	0.514942	0.121286	0.0505998	0.319765	-0.413501	-0.657865	-1.2769
350211	17	37	2008	9	1	0.530823	0.309135	4	4	0.863	0.844476	0.0741082	0.866596	0.874872	0.868085	0.858577	0.0966598	0.100151	0.365176	0.164166	0.353843	0.514942	0.121286	0.0505998	0.337457	-0.462206	-0.706569	-0.0073152
350211	17	38	2008	9	2	0.539478	0.338199	4	4	0.863	0.873294	0.0685594	0.844476	0.866596	0.874872	0.868085	0.0741082	0.0966598	0.100151	0.365176	0.353843	0.514942	0.121286	0.0505998	0.341779	-0.392491	-0.636854	1.03544
350211	17	39	2008	10	1	0.552613	0.343252	4	4	0.863	0.747162	0.228289	0.873294	0.844476	0.866596	0.874872	0.0685594	0.0741082	0.0966598	0.100151	0.353843	0.514942	0.121286	0.0505998	0.334126	-0.738889	-0.983253	-0.168061
350211	17	40	2008	10	2	0.524034	0.309351	4	4	0.863	0.753289	0.0074647	0.747162	0.873294	0.844476	0.866596	0.228289	0.0685594	0.0741082	0.0966598	0.353843	0.514942	0.121286	0.0505998	0.355518	-0.780154	-1.02452	0.840782
350428	18	1	2005	6	1	0.763294	0.492203	2	1	0.987	0.780103	0.235881									0.0525618	0.0120685	0.746089	0.227997
350428	18	2	2005	6	2	0.765152	0.506743	2	1	0.987	0.795905	0.700748	0.780103				0.235881				0.0525618	0.0120685	0.746089	0.227997
350428	18	3	2005	7	1	0.818442	0.40372	2	1	0.987	0.833013	0.0567197	0.795905	0.780103			0.700748	0.235881			0.0525618	0.0120685	0.746089	0.227997
350428	18	4	2005	7	2	0.827828	0.469321	2	1	0.987	0.81211	0.159648	0.833013	0.795905	0.780103		0.0567197	0.700748	0.235881		0.0525618	0.0120685	0.746089	0.227997		-0.0018154	0.276714	-0.123565
350428	18	5	2005	8	1	0.809112	0.48319	2	1	0.987	0.832372	0.129162	0.81211	0.833013	0.795905	0.780103	0.159648	0.0567197	0.700748	0.235881	0.0525618	0.0120685	0.746089	0.227997	0.492203	0.246446	0.524975	0.416243
350428	18	6	2005	8	2	0.835499	0.49077	2	1	0.987	0.815651	0.138569	0.832372	0.81211	0.833013	0.795905	0.129162	0.159648	0.0567197	0.700748	0.0525618	0.0120685	0.746089	0.227997	0.506743	0.0783654	0.356895	-0.540631
350428	18	7	2005	9	1	0.819561	0.415976	2	1	0.987	0.771662	0.136998	0.815651	0.832372	0.81211	0.833013	0.138569	0.129162	0.159648	0.0567197	0.0525618	0.0120685	0.746089	0.227997	0.40372	-0.111256	0.167273	-1.31859
350428	18	8	2005	9	2	0.811358	0.434023	2	1	0.987	0.761699	0.0231588	0.771662	0.815651	0.832372	0.81211	0.136998	0.138569	0.129162	0.159648	0.0525618	0.0120685	0.746089	0.227997	0.469321	-0.145764	0.132765	-2.06753
350428	18	9	2005	10	1	0.789161	0.421746	2	1	0.987	0.697382	0.117021	0.761699	0.771662	0.815651	0.832372	0.0231588	0.136998	0.138569	0.129162	0.0525618	0.0120685	0.746089	0.227997	0.48319	-0.345209	-0.0666792	-1.86809
350428	18	10	2005	10	2	0.773785	0.364952	2	1	0.987	0.476148	0.0288998	0.697382	0.761699	0.771662	0.815651	0.117021	0.0231588	0.136998	0.138569	0.0525618	0.0120685	0.746089	0.227997	0.49077	-1.05949	-0.780961
350428	18	11	2006	6	1	0.759699	0.474025	2	1	0.987	0.733225	0.697277	0.476148	0.697382	0.761699	0.771662	0.0288998	0.117021	0.0231588	0.136998	0.0525618	0.0120685	0.746089	0.227997	0.415976	-0.110044	0.168485	0.115723
350428	18	12	2006	6	2	0.736463	0.448121	2	1	0.987	0.81261	0.195767	0.733225	0.476148	0.697382	0.761699	0.697277	0.0288998	0.117021	0.0231588	0.0525618	0.0120685	0.746089	0.227997	0.434023	0.108331	0.38686	1.94908
350428	18	13	2006	7	1	0.806418	0.510796	2	1	0.987	0.858603	0.204961	0.81261	0.733225	0.476148	0.697382	0.195767	0.697277	0.0288998	0.117021	0.0525618	0.0120685	0.746089	0.227997	0.421746	0.165494	0.444024	1.93051
350428	18	14	2006	7	2	0.819643	0.493684	2	1	0.987	0.84745	0.113505	0.858603	0.81261	0.733225	0.476148	0.204961	0.195767	0.697277	0.0288998	0.0525618	0.0120685	0.746089	0.227997	0.364952	0.284587	0.563116	2.10211
350428	18	15	2006	8	1	0.825753	0.474858	2	1	0.987	0.81673	0.150622	0.84745	0.858603	0.81261	0.733225	0.113505	0.204961	0.195767	0.697277	0.0525618	0.0120685	0.746089	0.227997	0.474025	0.0827335	0.361263	0.687816
350428	18	16	2006	8	2	0.798894	0.501947	2	1	0.987	0.819894	0.158525	0.81673	0.84745	0.858603	0.81261	0.150622	0.113505	0.204961	0.195767	0.0525618	0.0120685	0.746089	0.227997	0.448121	0.139759	0.418289	-0.830792
350428	18	17	2006	9	1	0.818529	0.466394	2	1	0.987	0.752352	0.185409	0.819894	0.81673	0.84745	0.858603	0.158525	0.150622	0.113505	0.204961	0.0525618	0.0120685	0.746089	0.227997	0.510796	-0.116943	0.161587	-0.875471
350428	18	18	2006	9	2	0.802868	0.470912	2	1	0.987	0.590877	0.0021037	0.752352	0.819894	0.81673	0.84745	0.185409	0.158525	0.150622	0.113505	0.0525618	0.0120685	0.746089	0.227997	0.493684	-0.616544	-0.338014	-0.813299
350428	18	19	2006	10	1	0.772914	0.373077	2	1	0.987	0.65624	0.0068585	0.590877	0.752352	0.819894	0.81673	0.0021037	0.185409	0.158525	0.150622	0.0525618	0.0120685	0.746089	0.227997	0.474858	-0.542497	-0.263968	-1.6708
350428	18	20	2006	10	2	0.77085	0.366227	2	1	0.987	0.64321	0.0263061	0.65624	0.590877	0.752352	0.819894	0.0068585	0.0021037	0.185409	0.158525	0.0525618	0.0120685	0.746089	0.227997	0.501947	-0.555685	-0.277156
350428	18	21	2007	6	1	0.710398	0.484147	2	1	0.987	0.778815	0.454371	0.64321	0.65624	0.590877	0.752352	0.0263061	0.0068585	0.0021037	0.185409	0.0525618	0.0120685	0.746089	0.227997	0.466394	0.0118682	0.290398	0.898232
350428	18	22	2007	6	2	0.774636	0.529773	2	1	0.987	0.813692	0.172897	0.778815	0.64321	0.65624	0.590877	0.454371	0.0263061	0.0068585	0.0021037	0.0525618	0.0120685	0.746089	0.227997	0.470912	0.15664	0.435169	0.15568
350428	18	23	2007	7	1	0.821687	0.516647	2	1	0.987	0.858521	0.0555678	0.813692	0.778815	0.64321	0.65624	0.172897	0.454371	0.0263061	0.0068585	0.0525618	0.0120685	0.746089	0.227997	0.373077	0.179873	0.458403	0.538467
350428	18	24	2007	7	2	0.819225	0.498974	2	1	0.987	0.854846	0.0305118	0.858521	0.813692	0.778815	0.64321	0.0555678	0.172897	0.454371	0.0263061	0.0525618	0.0120685	0.746089	0.227997	0.366227	0.248622	0.527151	1.75754
350428	18	25	2007	8	1	0.616187	0.512284	2	1	0.987	0.845831	0.236608	0.854846	0.858521	0.813692	0.778815	0.0305118	0.0555678	0.172897	0.454371	0.0525618	0.0120685	0.746089	0.227997	0.484147	0.232851	0.51138	1.62078
350428	18	26	2007	8	2	0.83152	0.48874	2	1	0.987	0.822827	0.224316	0.845831	0.854846	0.858521	0.813692	0.236608	0.0305118	0.0555678	0.172897	0.0525618	0.0120685	0.746089	0.227997	0.529773	0.137356	0.415885	1.14491
350428	18	27	2007	9	1	0.843373	0.425775	2	1	0.987	0.73336	0.178392	0.822827	0.845831	0.854846	0.858521	0.224316	0.236608	0.0305118	0.0555678	0.0525618	0.0120685	0.746089	0.227997	0.516647	-0.239089	0.0394408	1.30485
350428	18	28	2007	9	2	0.823814	0.444447	2	1	0.987	0.726602	0.0280546	0.73336	0.822827	0.845831	0.854846	0.178392	0.224316	0.236608	0.0305118	0.0525618	0.0120685	0.746089	0.227997	0.498974	-0.228915	0.0496145	-0.462118
350428	18	29	2007	10	1	0.794208	0.408415	2	1	0.987	0.667773	0.0119188	0.726602	0.73336	0.822827	0.845831	0.0280546	0.178392	0.224316	0.236608	0.0525618	0.0120685	0.746089	0.227997	0.512284	-0.454798	-0.176268	-1.7585
350428	18	30	2007	10	2	0.774875	0.369061	2	1	0.987	0.449835	0.0001991	0.667773	0.726602	0.73336	0.822827	0.0119188	0.0280546	0.178392	0.224316	0.0525618	0.0120685	0.746089	0.227997	0.48874	-1.14073	-0.862197
350428	18	31	2008	6	1	0.788762	0.491174	2	1	0.987	0.718311	0.295961	0.449835	0.667773	0.726602	0.73336	0.0001991	0.0119188	0.0280546	0.178392	0.0525618	0.0120685	0.746089	0.227997	0.425775	-0.184518	0.0940112	0.405928
350428	18	32	2008	6	2	0.814047	0.475305	2	1	0.987	0.814954	0.243169	0.718311	0.449835	0.667773	0.726602	0.295961	0.0001991	0.0119188	0.0280546	0.0525618	0.0120685	0.746089	0.227997	0.444447	0.103868	0.382397	0.290809
350428	18	33	2008	7	1	0.841184	0.4935	2	1	0.987	0.822879	0.107513	0.814954	0.718311	0.449835	0.667773	0.243169	0.295961	0.0001991	0.0119188	0.0525618	0.0120685	0.746089	0.227997	0.408415	0.0793255	0.357855	0.740378
350428	18	34	2008	7	2	0.820898	0.461587	2	1	0.987	0.826338	0.279965	0.822879	0.814954	0.718311	0.449835	0.107513	0.243169	0.295961	0.0001991	0.0525618	0.0120685	0.746089	0.227997	0.369061	0.128457	0.406986	1.32407
350428	18	35	2008	8	1	0.814536	0.507115	2	1	0.987	0.825196	0.0540953	0.826338	0.822879	0.814954	0.718311	0.279965	0.107513	0.243169	0.295961	0.0525618	0.0120685	0.746089	0.227997	0.491174	0.163575	0.442105	1.06252
350428	18	36	2008	8	2	0.714221	0.497112	2	1	0.987	0.833353	0.0938759	0.825196	0.826338	0.822879	0.814954	0.0540953	0.279965	0.107513	0.243169	0.0525618	0.0120685	0.746089	0.227997	0.475305	0.1173	0.39583	0.94846
350428	18	37	2008	9	1	0.829107	0.477377	2	1	0.987	0.784483	0.0881289	0.833353	0.825196	0.826338	0.822879	0.0938759	0.0540953	0.279965	0.107513	0.0525618	0.0120685	0.746089	0.227997	0.4935	0.0128564	0.291386	0.526242
350428	18	38	2008	9	2	0.761123	0.461901	2	1	0.987	0.792285	0.0364051	0.784483	0.833353	0.825196	0.826338	0.0881289	0.0938759	0.0540953	0.279965	0.0525618	0.0120685	0.746089	0.227997	0.461587	-0.0330238	0.245506	-0.245506
350428	18	39	2008	10	1	0.802667	0.394917	2	1	0.987	0.631907	0.151616	0.792285	0.784483	0.833353	0.825196	0.0364051	0.0881289	0.0938759	0.0540953	0.0525618	0.0120685	0.746089	0.227997	0.507115	-0.564854	-0.286325	-0.864988
350428	18	40	2008	10	2	0.782541	0.407674	2	1	0.987	0.632579	0.0419277	0.631907	0.792285	0.784483	0.833353	0.151616	0.0364051	0.0881289	0.0938759	0.0525618	0.0120685	0.746089	0.227997	0.497112	-0.550036	-0.271506	-1.66326
350784	19	1	2005	6	1	0.759874	0.457943	2	1	0.586	0.77158	0.212842									0.431288	0.008624	0.350394	0.160911
350784	19	2	2005	6	2	0.770182	0.481443	2	1	0.586	0.792696	0.665373	0.77158				0.212842				0.431288	0.008624	0.350394	0.160911
350784	19	3	2005	7	1	0.821918	0.426236	2	1	0.586	0.844738	0.0381664	0.792696	0.77158			0.665373	0.212842			0.431288	0.008624	0.350394	0.160911
350784	19	4	2005	7	2	0.816179	0.482063	2	1	0.586	0.834234	0.205421	0.844738	0.792696	0.77158		0.0381664	0.665373	0.212842		0.431288	0.008624	0.350394	0.160911		0.0438145	0.853155	0.877898
350784	19	5	2005	8	1	0.790414	0.478603	2	1	0.586	0.862656	0.0805358	0.834234	0.844738	0.792696	0.77158	0.205421	0.0381664	0.665373	0.212842	0.431288	0.008624	0.350394	0.160911	0.457943	0.284569	1.09391	0.285081
350784	19	6	2005	8	2	0.818799	0.484734	2	1	0.586	0.811271	0.120052	0.862656	0.834234	0.844738	0.792696	0.0805358	0.205421	0.0381664	0.665373	0.431288	0.008624	0.350394	0.160911	0.481443	0.0016931	0.811033	0.497017
350784	19	7	2005	9	1	0.789621	0.412729	2	1	0.586	0.775241	0.120843	0.811271	0.862656	0.834234	0.844738	0.120052	0.0805358	0.205421	0.0381664	0.431288	0.008624	0.350394	0.160911	0.426236	-0.134125	0.675215	-0.522066
350784	19	8	2005	9	2	0.78337	0.423587	2	1	0.586	0.768946	0.0172819	0.775241	0.811271	0.862656	0.834234	0.120843	0.120052	0.0805358	0.205421	0.431288	0.008624	0.350394	0.160911	0.482063	-0.183965	0.625375	-0.472226
350784	19	9	2005	10	1	0.751571	0.423464	2	1	0.586	0.681844	0.0992663	0.768946	0.775241	0.811271	0.862656	0.0172819	0.120843	0.120052	0.0805358	0.431288	0.008624	0.350394	0.160911	0.478603	-0.434775	0.374565
350784	19	10	2005	10	2	0.733647	0.354962	2	1	0.586	0.468645	0.0402058	0.681844	0.768946	0.775241	0.811271	0.0992663	0.0172819	0.120843	0.120052	0.431288	0.008624	0.350394	0.160911	0.484734	-1.13511	-0.325771
350784	19	11	2006	6	1	0.744543	0.460666	2	1	0.586	0.720867	0.758635	0.468645	0.681844	0.768946	0.775241	0.0402058	0.0992663	0.0172819	0.120843	0.431288	0.008624	0.350394	0.160911	0.412729	-0.190372	0.618968	0.0542373
350784	19	12	2006	6	2	0.733128	0.421595	2	1	0.586	0.812524	0.211228	0.720867	0.468645	0.681844	0.768946	0.758635	0.0402058	0.0992663	0.0172819	0.431288	0.008624	0.350394	0.160911	0.423587	0.0418588	0.851199	0.0900195
350784	19	13	2006	7	1	0.812979	0.494966	2	1	0.586	0.882439	0.179992	0.812524	0.720867	0.468645	0.681844	0.211228	0.758635	0.0402058	0.0992663	0.431288	0.008624	0.350394	0.160911	0.423464	0.17031	0.97965	0.581141
350784	19	14	2006	7	2	0.812458	0.495932	2	1	0.586	0.853872	0.108226	0.882439	0.812524	0.720867	0.468645	0.179992	0.211228	0.758635	0.0402058	0.431288	0.008624	0.350394	0.160911	0.354962	0.271102	1.08044	0.532829
350784	19	15	2006	8	1	0.828031	0.514118	2	1	0.586	0.816178	0.170091	0.853872	0.882439	0.812524	0.720867	0.108226	0.179992	0.211228	0.758635	0.431288	0.008624	0.350394	0.160911	0.460666	0.0911157	0.900456	0.407594
350784	19	16	2006	8	2	0.76503	0.483675	2	1	0.586	0.812916	0.164662	0.816178	0.853872	0.882439	0.812524	0.170091	0.108226	0.179992	0.211228	0.431288	0.008624	0.350394	0.160911	0.421595	0.0575791	0.866919	0.363467
350784	19	17	2006	9	1	0.795235	0.478878	2	1	0.586	0.753696	0.192163	0.812916	0.816178	0.853872	0.882439	0.164662	0.170091	0.108226	0.179992	0.431288	0.008624	0.350394	0.160911	0.494966	-0.142247	0.667093
350784	19	18	2006	9	2	0.770774	0.461678	2	1	0.586	0.58325	0.0047246	0.753696	0.812916	0.816178	0.853872	0.192163	0.164662	0.170091	0.108226	0.431288	0.008624	0.350394	0.160911	0.495932	-0.686512	0.122829	0.468021
350784	19	19	2006	10	1	0.770212	0.400249	2	1	0.586	0.650131	0.0072232	0.58325	0.753696	0.812916	0.816178	0.0047246	0.192163	0.164662	0.170091	0.431288	0.008624	0.350394	0.160911	0.514118	-0.571948	0.237393	-2.17216
350784	19	20	2006	10	2	0.726955	0.360894	2	1	0.586	0.624862	0.0192055	0.650131	0.58325	0.753696	0.812916	0.0072232	0.0047246	0.192163	0.164662	0.431288	0.008624	0.350394	0.160911	0.483675	-0.657329	0.152011
350784	19	21	2007	6	1	0.656852	0.49917	2	1	0.586	0.758632	0.391116	0.624862	0.650131	0.58325	0.753696	0.0192055	0.0072232	0.0047246	0.192163	0.431288	0.008624	0.350394	0.160911	0.478878	-0.0830245	0.726316	0.214903
350784	19	22	2007	6	2	0.750433	0.505302	2	1	0.586	0.825618	0.181907	0.758632	0.624862	0.650131	0.58325	0.391116	0.0192055	0.0072232	0.0047246	0.431288	0.008624	0.350394	0.160911	0.461678	0.122582	0.931922	0.68135
350784	19	23	2007	7	1	0.825698	0.528699	2	1	0.586	0.860491	0.0565205	0.825618	0.758632	0.624862	0.650131	0.181907	0.391116	0.0192055	0.0072232	0.431288	0.008624	0.350394	0.160911	0.400249	0.166421	0.975761	0.733097
350784	19	24	2007	7	2	0.83124	0.4764	2	1	0.586	0.846237	0.0542	0.860491	0.825618	0.758632	0.624862	0.0565205	0.181907	0.391116	0.0192055	0.431288	0.008624	0.350394	0.160911	0.360894	0.149502	0.958842	0.947878
350784	19	25	2007	8	1	0.653815	0.542879	2	1	0.586	0.833536	0.1845	0.846237	0.860491	0.825618	0.758632	0.0542	0.0565205	0.181907	0.391116	0.431288	0.008624	0.350394	0.160911	0.49917	0.183604	0.992944	0.996526
350784	19	26	2007	8	2	0.809336	0.480877	2	1	0.586	0.810819	0.254935	0.833536	0.846237	0.860491	0.825618	0.1845	0.0542	0.0565205	0.181907	0.431288	0.008624	0.350394	0.160911	0.505302	0.0494364	0.858777	0.520213
350784	19	27	2007	9	1	0.819913	0.443361	2	1	0.586	0.728639	0.177033	0.810819	0.833536	0.846237	0.860491	0.254935	0.1845	0.0542	0.0565205	0.431288	0.008624	0.350394	0.160911	0.528699	-0.261441	0.547899	-0.960402
350784	19	28	2007	9	2	0.802262	0.425952	2	1	0.586	0.721804	0.0419271	0.728639	0.810819	0.833536	0.846237	0.177033	0.254935	0.1845	0.0542	0.431288	0.008624	0.350394	0.160911	0.4764	-0.314985	0.494355	-1.64567
350784	19	29	2007	10	1	0.747982	0.419205	2	1	0.586	0.655799	0.036732	0.721804	0.728639	0.810819	0.833536	0.0419271	0.177033	0.254935	0.1845	0.431288	0.008624	0.350394	0.160911	0.542879	-0.509405	0.299935
350784	19	30	2007	10	2	0.733232	0.36833	2	1	0.586	0.442268	0.0001483	0.655799	0.721804	0.728639	0.810819	0.036732	0.0419271	0.177033	0.254935	0.431288	0.008624	0.350394	0.160911	0.480877	-1.20494	-0.395595
350784	19	31	2008	6	1	0.719391	0.482076	2	1	0.586	0.726315	0.304107	0.442268	0.655799	0.721804	0.728639	0.0001483	0.036732	0.0419271	0.177033	0.431288	0.008624	0.350394	0.160911	0.443361	-0.210744	0.598597	0.219031
350784	19	32	2008	6	2	0.770511	0.489027	2	1	0.586	0.823734	0.216537	0.726315	0.442268	0.655799	0.721804	0.304107	0.0001483	0.036732	0.0419271	0.431288	0.008624	0.350394	0.160911	0.425952	0.10514	0.91448	0.355654
350784	19	33	2008	7	1	0.821989	0.491328	2	1	0.586	0.831864	0.0931639	0.823734	0.726315	0.442268	0.655799	0.216537	0.304107	0.0001483	0.036732	0.431288	0.008624	0.350394	0.160911	0.419205	0.0577131	0.867053
350784	19	34	2008	7	2	0.778702	0.468612	2	1	0.586	0.835066	0.333818	0.831864	0.823734	0.726315	0.442268	0.0931639	0.216537	0.304107	0.0001483	0.431288	0.008624	0.350394	0.160911	0.36833	0.133539	0.942879	0.561747
350784	19	35	2008	8	1	0.802663	0.494291	2	1	0.586	0.823898	0.071013	0.835066	0.831864	0.823734	0.726315	0.333818	0.0931639	0.216537	0.304107	0.431288	0.008624	0.350394	0.160911	0.482076	0.109755	0.919095	0.269535
350784	19	36	2008	8	2	0.788918	0.534583	2	1	0.586	0.836178	0.0795865	0.823898	0.835066	0.831864	0.823734	0.071013	0.333818	0.0931639	0.216537	0.431288	0.008624	0.350394	0.160911	0.489027	0.114637	0.923978	0.22068
350784	19	37	2008	9	1	0.804525	0.493137	2	1	0.586	0.778819	0.0918471	0.836178	0.823898	0.835066	0.831864	0.0795865	0.071013	0.333818	0.0931639	0.431288	0.008624	0.350394	0.160911	0.491328	-0.0216006	0.78774	0.520311
350784	19	38	2008	9	2	0.758431	0.452887	2	1	0.586	0.773341	0.0321429	0.778819	0.836178	0.823898	0.835066	0.0918471	0.0795865	0.071013	0.333818	0.431288	0.008624	0.350394	0.160911	0.468612	-0.135614	0.673726	0.470931
350784	19	39	2008	10	1	0.77838	0.407972	2	1	0.586	0.631154	0.138976	0.773341	0.778819	0.836178	0.823898	0.0321429	0.0918471	0.0795865	0.071013	0.431288	0.008624	0.350394	0.160911	0.494291	-0.599039	0.210301	-0.622804
350784	19	40	2008	10	2	0.752043	0.398945	2	1	0.586	0.625146	0.0565412	0.631154	0.773341	0.778819	0.836178	0.138976	0.0321429	0.0918471	0.0795865	0.431288	0.008624	0.350394	0.160911	0.534583	-0.619962	0.189378
360124	20	1	2005	6	1	0.635934	0.373393	4	1	0.553	0.854756	0.18885									0.800516	-1.36e-10	0.0141298	0.0377941
360124	20	2	2005	6	2	0.507417	0.334412	4	1	0.553	0.890245	0.450242	0.854756				0.18885				0.800516	-1.36e-10	0.0141298	0.0377941
360124	20	3	2005	7	1	0.524381	0.288992	4	1	0.553	0.969541	0.0987073	0.890245	0.854756			0.450242	0.18885			0.800516	-1.36e-10	0.0141298	0.0377941
360124	20	4	2005	7	2	0.551861	0.321104	4	1	0.553	0.879436	0.187342	0.969541	0.890245	0.854756		0.0987073	0.450242	0.18885		0.800516	-1.36e-10	0.0141298	0.0377941		0.317266	0.889865	0.61476
360124	20	5	2005	8	1	0.571183	0.386339	4	1	0.553	0.883301	0.105619	0.879436	0.969541	0.890245	0.854756	0.187342	0.0987073	0.450242	0.18885	0.800516	-1.36e-10	0.0141298	0.0377941	0.373393	0.487177	1.05978	1.87017
360124	20	6	2005	8	2	0.573541	0.354081	4	1	0.553	0.884305	0.0700878	0.883301	0.879436	0.969541	0.890245	0.105619	0.187342	0.0987073	0.450242	0.800516	-1.36e-10	0.0141298	0.0377941	0.334412	0.370659	0.943259	0.24537
360124	20	7	2005	9	1	0.519543	0.304595	4	1	0.553	0.843174	0.201719	0.884305	0.883301	0.879436	0.969541	0.0700878	0.105619	0.187342	0.0987073	0.800516	-1.36e-10	0.0141298	0.0377941	0.288992	0.237825	0.810424	0.334233
360124	20	8	2005	9	2	0.445078	0.267477	4	1	0.553	0.863253	0.16078	0.843174	0.884305	0.883301	0.879436	0.201719	0.0700878	0.105619	0.187342	0.800516	-1.36e-10	0.0141298	0.0377941	0.321104	0.253893	0.826493	-0.427907
360124	20	9	2005	10	1	0.385955	0.217741	4	1	0.553	0.627583	0.108222	0.863253	0.843174	0.884305	0.883301	0.16078	0.201719	0.0700878	0.105619	0.800516	-1.36e-10	0.0141298	0.0377941	0.386339	-0.54166	0.0309399	-1.96571
360124	20	10	2005	10	2	0.314626	0.195384	4	1	0.553	0.548448	0.0305367	0.627583	0.863253	0.843174	0.884305	0.108222	0.16078	0.201719	0.0700878	0.800516	-1.36e-10	0.0141298	0.0377941	0.354081	-0.790839	-0.218239	-0.495645
360124	20	11	2006	6	1	0.536346	0.32354	4	1	0.553	0.74733	0.468856	0.548448	0.627583	0.863253	0.843174	0.0305367	0.108222	0.16078	0.201719	0.800516	-1.36e-10	0.0141298	0.0377941	0.304595	0.0031758	0.575775	0.365443
360124	20	12	2006	6	2	0.558306	0.36349	4	1	0.553	0.890271	0.233403	0.74733	0.548448	0.627583	0.863253	0.468856	0.0305367	0.108222	0.16078	0.800516	-1.36e-10	0.0141298	0.0377941	0.267477	0.477226	1.04983	1.60908
360124	20	13	2006	7	1	0.560166	0.358501	4	1	0.553	0.91426	0.183689	0.890271	0.74733	0.548448	0.627583	0.233403	0.468856	0.0305367	0.108222	0.800516	-1.36e-10	0.0141298	0.0377941	0.217741	0.442738	1.01534	1.63505
360124	20	14	2006	7	2	0.482908	0.313727	4	1	0.553	0.963955	0.101204	0.91426	0.890271	0.74733	0.548448	0.183689	0.233403	0.468856	0.0305367	0.800516	-1.36e-10	0.0141298	0.0377941	0.195384	0.634808	1.20741	1.41233
360124	20	15	2006	8	1	0.584785	0.344888	4	1	0.553	0.938179	0.147956	0.963955	0.91426	0.890271	0.74733	0.101204	0.183689	0.233403	0.468856	0.800516	-1.36e-10	0.0141298	0.0377941	0.32354	0.557466	1.13007	1.45766
360124	20	16	2006	8	2	0.576318	0.365782	4	1	0.553	0.913522	0.107123	0.938179	0.963955	0.91426	0.890271	0.147956	0.101204	0.183689	0.233403	0.800516	-1.36e-10	0.0141298	0.0377941	0.36349	0.506467	1.07907	1.21266
360124	20	17	2006	9	1	0.510122	0.310715	4	1	0.553	0.756326	0.16357	0.913522	0.938179	0.963955	0.91426	0.107123	0.147956	0.101204	0.183689	0.800516	-1.36e-10	0.0141298	0.0377941	0.358501	-0.0393268	0.533273	0.368706
360124	20	18	2006	9	2	0.489176	0.290202	4	1	0.553	0.699979	0.0045002	0.756326	0.913522	0.938179	0.963955	0.16357	0.107123	0.147956	0.101204	0.800516	-1.36e-10	0.0141298	0.0377941	0.313727	-0.236046	0.336554
360124	20	19	2006	10	1	0.421717	0.215206	4	1	0.553	0.70296	0.0107136	0.699979	0.756326	0.913522	0.938179	0.0045002	0.16357	0.107123	0.147956	0.800516	-1.36e-10	0.0141298	0.0377941	0.344888	-0.334731	0.237869	-2.65269
360124	20	20	2006	10	2	0.341628	0.189652	4	1	0.553	0.640963	0.0574949	0.70296	0.699979	0.756326	0.913522	0.0107136	0.0045002	0.16357	0.107123	0.800516	-1.36e-10	0.0141298	0.0377941	0.365782	-0.50875	0.0638493	-1.66786
360124	20	21	2007	6	1	0.598322	0.443725	4	1	0.553	0.79239	0.291763	0.640963	0.70296	0.699979	0.756326	0.0574949	0.0107136	0.0045002	0.16357	0.800516	-1.36e-10	0.0141298	0.0377941	0.310715	0.228998	0.801598	0.375268
360124	20	22	2007	6	2	0.634801	0.410503	4	1	0.553	0.845249	0.156504	0.79239	0.640963	0.70296	0.699979	0.291763	0.0574949	0.0107136	0.0045002	0.800516	-1.36e-10	0.0141298	0.0377941	0.290202	0.345588	0.918188	0.5289
360124	20	23	2007	7	1	0.525022	0.339472	4	1	0.553	0.964086	0.0807659	0.845249	0.79239	0.640963	0.70296	0.156504	0.291763	0.0574949	0.0107136	0.800516	-1.36e-10	0.0141298	0.0377941	0.215206	0.578618	1.15122	0.36912
360124	20	24	2007	7	2	0.542878	0.335467	4	1	0.553	0.971295	0.0572484	0.964086	0.845249	0.79239	0.640963	0.0807659	0.156504	0.291763	0.0574949	0.800516	-1.36e-10	0.0141298	0.0377941	0.189652	0.644915	1.21751	-0.0058479
360124	20	25	2007	8	1	0.608516	0.350257	4	1	0.553	0.945596	0.132945	0.971295	0.964086	0.845249	0.79239	0.0572484	0.0807659	0.156504	0.291763	0.800516	-1.36e-10	0.0141298	0.0377941	0.443725	0.58043	1.15303	0.689131
360124	20	26	2007	8	2	0.701765	0.424285	4	1	0.553	0.90035	0.153136	0.945596	0.971295	0.964086	0.845249	0.132945	0.0572484	0.0807659	0.156504	0.800516	-1.36e-10	0.0141298	0.0377941	0.410503	0.52379	1.09639	0.526064
360124	20	27	2007	9	1	0.587057	0.332793	4	1	0.553	0.761196	0.141519	0.90035	0.945596	0.971295	0.964086	0.153136	0.132945	0.0572484	0.0807659	0.800516	-1.36e-10	0.0141298	0.0377941	0.339472	-0.0060387	0.566561	-1.38192
360124	20	28	2007	9	2	0.497386	0.280706	4	1	0.553	0.778308	0.0368043	0.761196	0.90035	0.945596	0.971295	0.141519	0.153136	0.132945	0.0572484	0.800516	-1.36e-10	0.0141298	0.0377941	0.335467	-0.0172465	0.555353	-0.816016
360124	20	29	2007	10	1	0.438844	0.239551	4	1	0.553	0.708031	0.0129316	0.778308	0.761196	0.90035	0.945596	0.0368043	0.141519	0.153136	0.132945	0.800516	-1.36e-10	0.0141298	0.0377941	0.350257	-0.279424	0.293176	-1.22167
360124	20	30	2007	10	2	0.349028	0.196575	4	1	0.553	0.527675	0.0034504	0.708031	0.778308	0.761196	0.90035	0.0129316	0.0368043	0.141519	0.153136	0.800516	-1.36e-10	0.0141298	0.0377941	0.424285	-0.857251	-0.284651	-2.37392
360124	20	31	2008	6	1	0.554331	0.374514	4	1	0.553	0.780412	0.38639	0.527675	0.708031	0.778308	0.761196	0.0034504	0.0129316	0.0368043	0.141519	0.800516	-1.36e-10	0.0141298	0.0377941	0.332793	0.133987	0.706587	0.637703
360124	20	32	2008	6	2	0.555234	0.378464	4	1	0.553	0.842808	0.286872	0.780412	0.527675	0.708031	0.778308	0.38639	0.0034504	0.0129316	0.0368043	0.800516	-1.36e-10	0.0141298	0.0377941	0.280706	0.339526	0.912126	0.611661
360124	20	33	2008	7	1	0.570028	0.338757	4	1	0.553	0.932656	0.20789	0.842808	0.780412	0.527675	0.708031	0.286872	0.38639	0.0034504	0.0129316	0.800516	-1.36e-10	0.0141298	0.0377941	0.239551	0.49159	1.06419	-0.104011
360124	20	34	2008	7	2	0.526179	0.326074	4	1	0.553	0.972448	0.104913	0.932656	0.842808	0.780412	0.527675	0.20789	0.286872	0.38639	0.0034504	0.800516	-1.36e-10	0.0141298	0.0377941	0.196575	0.654558	1.22716
360124	20	35	2008	8	1	0.575025	0.354361	4	1	0.553	0.948731	0.0766482	0.972448	0.932656	0.842808	0.780412	0.104913	0.20789	0.286872	0.38639	0.800516	-1.36e-10	0.0141298	0.0377941	0.374514	0.594588	1.16719	1.48105
360124	20	36	2008	8	2	0.659333	0.409474	4	1	0.553	0.930861	0.126817	0.948731	0.972448	0.932656	0.842808	0.0766482	0.104913	0.20789	0.286872	0.800516	-1.36e-10	0.0141298	0.0377941	0.378464	0.605954	1.17855	1.01998
360124	20	37	2008	9	1	0.57043	0.333027	4	1	0.553	0.84314	0.0611112	0.930861	0.948731	0.972448	0.932656	0.126817	0.0766482	0.104913	0.20789	0.800516	-1.36e-10	0.0141298	0.0377941	0.338757	0.241396	0.813995	1.05085
360124	20	38	2008	9	2	0.452025	0.277552	4	1	0.553	0.850566	0.0316172	0.84314	0.930861	0.948731	0.972448	0.0611112	0.126817	0.0766482	0.104913	0.800516	-1.36e-10	0.0141298	0.0377941	0.326074	0.182403	0.755003	0.419226
360124	20	39	2008	10	1	0.408023	0.231211	4	1	0.553	0.635665	0.0530819	0.850566	0.84314	0.930861	0.948731	0.0316172	0.0611112	0.126817	0.0766482	0.800516	-1.36e-10	0.0141298	0.0377941	0.354361	-0.493109	0.0794906	1.5422
360124	20	40	2008	10	2	0.364018	0.192427	4	1	0.553	0.627627	0.0793701	0.635665	0.850566	0.84314	0.930861	0.0530819	0.0316172	0.0611112	0.126817	0.800516	-1.36e-10	0.0141298	0.0377941	0.409474	-0.560227	0.0123726	-2.4272
360727	21	1	2005	6	1	0.457031	0.505862	2	1	0.706	0.822566	0.390112									0.551931	0.244856	0.295937	0.319016
360727	21	2	2005	6	2	0.729261	0.531158	2	1	0.706	0.850752	0.599453	0.822566				0.390112				0.551931	0.244856	0.295937	0.319016
360727	21	3	2005	7	1	0.768205	0.465317	2	1	0.706	0.858096	0.0465936	0.850752	0.822566			0.599453	0.390112			0.551931	0.244856	0.295937	0.319016
360727	21	4	2005	7	2	0.796291	0.42371	2	1	0.706	0.879014	0.0790273	0.858096	0.850752	0.822566		0.0465936	0.599453	0.390112		0.551931	0.244856	0.295937	0.319016		-0.197643	1.29594	-0.57187
360727	21	5	2005	8	1	0.44403	0.458209	2	1	0.706	0.883536	0.154643	0.879014	0.858096	0.850752	0.822566	0.0790273	0.0465936	0.599453	0.390112	0.551931	0.244856	0.295937	0.319016	0.505862	-0.0207373	1.47285	1.46994
360727	21	6	2005	8	2	0.785476	0.458193	2	1	0.706	0.83054	0.240593	0.883536	0.879014	0.858096	0.850752	0.154643	0.0790273	0.0465936	0.599453	0.551931	0.244856	0.295937	0.319016	0.531158	-0.259775	1.23381	-0.835227
360727	21	7	2005	9	1	0.778924	0.480094	2	1	0.706	0.803648	0.120616	0.83054	0.883536	0.879014	0.858096	0.240593	0.154643	0.0790273	0.0465936	0.551931	0.244856	0.295937	0.319016	0.465317	-0.33278	1.16081
360727	21	8	2005	9	2	0.781313	0.406753	2	1	0.706	0.814103	0.0510752	0.803648	0.83054	0.883536	0.879014	0.120616	0.240593	0.154643	0.0790273	0.551931	0.244856	0.295937	0.319016	0.42371	-0.399555	1.09403	-3.0288
360727	21	9	2005	10	1	0.736019	0.35455	2	1	0.706	0.707538	0.0311611	0.814103	0.803648	0.83054	0.883536	0.0510752	0.120616	0.240593	0.154643	0.551931	0.244856	0.295937	0.319016	0.458209	-0.752583	0.741006
360727	21	10	2005	10	2	0.725158	0.341792	2	1	0.706	0.552683	0.0047111	0.707538	0.814103	0.803648	0.83054	0.0311611	0.0510752	0.120616	0.240593	0.551931	0.244856	0.295937	0.319016	0.458193	-1.24729	0.246299
360727	21	11	2006	6	1	0.683337	0.527158	2	1	0.706	0.783938	0.505811	0.552683	0.707538	0.814103	0.803648	0.0047111	0.0311611	0.0510752	0.120616	0.551931	0.244856	0.295937	0.319016	0.480094	-0.290437	1.20315	-0.058494
360727	21	12	2006	6	2	0.759237	0.495544	2	1	0.706	0.852044	0.11233	0.783938	0.552683	0.707538	0.814103	0.505811	0.0047111	0.0311611	0.0510752	0.551931	0.244856	0.295937	0.319016	0.406753	-0.137685	1.3559	0.928786
360727	21	13	2006	7	1	0.702763	0.519101	2	1	0.706	0.915272	0.339665	0.852044	0.783938	0.552683	0.707538	0.11233	0.505811	0.0047111	0.0311611	0.551931	0.244856	0.295937	0.319016	0.35455	0.0051099	1.4987	0.921399
360727	21	14	2006	7	2	0.752911	0.465823	2	1	0.706	0.844174	0.457964	0.915272	0.852044	0.783938	0.552683	0.339665	0.11233	0.505811	0.0047111	0.551931	0.244856	0.295937	0.319016	0.341792	-0.0877025	1.40589	0.899732
360727	21	15	2006	8	1	0.781354	0.500249	2	1	0.706	0.857965	0.166126	0.844174	0.915272	0.852044	0.783938	0.457964	0.339665	0.11233	0.505811	0.551931	0.244856	0.295937	0.319016	0.527158	-0.142883	1.35071	0.890272
360727	21	16	2006	8	2	0.721276	0.50507	2	1	0.706	0.837868	0.127781	0.857965	0.844174	0.915272	0.852044	0.166126	0.457964	0.339665	0.11233	0.551931	0.244856	0.295937	0.319016	0.495544	-0.205506	1.28808	0.882128
360727	21	17	2006	9	1	0.77674	0.45863	2	1	0.706	0.765976	0.203084	0.837868	0.857965	0.844174	0.915272	0.127781	0.166126	0.457964	0.339665	0.551931	0.244856	0.295937	0.319016	0.519101	-0.402072	1.09152	0.0531407
360727	21	18	2006	9	2	0.7792	0.428879	2	1	0.706	0.642657	0.0001327	0.765976	0.837868	0.857965	0.844174	0.203084	0.127781	0.166126	0.457964	0.551931	0.244856	0.295937	0.319016	0.465823	-0.873152	0.620437
360727	21	19	2006	10	1	0.752815	0.384788	2	1	0.706	0.694203	0.0048078	0.642657	0.765976	0.837868	0.857965	0.0001327	0.203084	0.127781	0.166126	0.551931	0.244856	0.295937	0.319016	0.500249	-0.799193	0.694396
360727	21	20	2006	10	2	0.717946	0.3689	2	1	0.706	0.690333	0.0433577	0.694203	0.642657	0.765976	0.837868	0.0048078	0.0001327	0.203084	0.127781	0.551931	0.244856	0.295937	0.319016	0.50507	-0.780674	0.712914
360727	21	21	2007	6	1	0.649685	0.515496	2	1	0.706	0.807774	0.704795	0.690333	0.694203	0.642657	0.765976	0.0433577	0.0048078	0.0001327	0.203084	0.551931	0.244856	0.295937	0.319016	0.45863	-0.203096	1.29049	0.542989
360727	21	22	2007	6	2	0.655792	0.515396	2	1	0.706	0.878018	0.149917	0.807774	0.690333	0.694203	0.642657	0.704795	0.0433577	0.0048078	0.0001327	0.551931	0.244856	0.295937	0.319016	0.428879	-0.0259461	1.46764	-0.0233994
360727	21	23	2007	7	1	0.77503	0.539733	2	1	0.706	0.87523	0.0595271	0.878018	0.807774	0.690333	0.694203	0.149917	0.704795	0.0433577	0.0048078	0.551931	0.244856	0.295937	0.319016	0.384788	-0.153024	1.34057	1.47706
360727	21	24	2007	7	2	0.789614	0.513107	2	1	0.706	0.887152	0.0266546	0.87523	0.878018	0.807774	0.690333	0.0595271	0.149917	0.704795	0.0433577	0.551931	0.244856	0.295937	0.319016	0.3689	0.0317472	1.52534	1.31231
360727	21	25	2007	8	1	0.482151	0.482109	2	1	0.706	0.866055	0.270882	0.887152	0.87523	0.878018	0.807774	0.0266546	0.0595271	0.149917	0.704795	0.551931	0.244856	0.295937	0.319016	0.515496	-0.113344	1.38024	1.19807
360727	21	26	2007	8	2	0.666494	0.458648	2	1	0.706	0.823013	0.332763	0.866055	0.887152	0.87523	0.878018	0.270882	0.0266546	0.0595271	0.149917	0.551931	0.244856	0.295937	0.319016	0.515396	-0.248628	1.24496	0.695933
360727	21	27	2007	9	1	0.792992	0.468965	2	1	0.706	0.786547	0.122681	0.823013	0.866055	0.887152	0.87523	0.332763	0.270882	0.0266546	0.0595271	0.551931	0.244856	0.295937	0.319016	0.539733	-0.412936	1.08065	-0.139434
360727	21	28	2007	9	2	0.78781	0.405605	2	1	0.706	0.777882	0.0878202	0.786547	0.823013	0.866055	0.887152	0.122681	0.332763	0.270882	0.0266546	0.551931	0.244856	0.295937	0.319016	0.513107	-0.496312	0.997277	-0.0560582
360727	21	29	2007	10	1	0.76843	0.404265	2	1	0.706	0.73799	0.0134373	0.777882	0.786547	0.823013	0.866055	0.0878202	0.122681	0.332763	0.270882	0.551931	0.244856	0.295937	0.319016	0.482109	-0.592022	0.901566	-0.0839381
360727	21	30	2007	10	2	0.731832	0.397259	2	1	0.706	0.509011	0	0.73799	0.777882	0.786547	0.823013	0.0134373	0.0878202	0.122681	0.332763	0.551931	0.244856	0.295937	0.319016	0.458648	-1.32566	0.167927
360727	21	31	2008	6	1	0.74511	0.442635	2	1	0.706	0.781431	0.549031	0.509011	0.73799	0.777882	0.786547	0	0.0134373	0.0878202	0.122681	0.551931	0.244856	0.295937	0.319016	0.468965	-0.373638	1.11995	0.713531
360727	21	32	2008	6	2	0.63285	0.512877	2	1	0.706	0.819845	0.501844	0.781431	0.509011	0.73799	0.777882	0.549031	0	0.0134373	0.0878202	0.551931	0.244856	0.295937	0.319016	0.405605	-0.155149	1.33844	1.11617
360727	21	33	2008	7	1	0.766926	0.447297	2	1	0.706	0.831252	0.216959	0.819845	0.781431	0.509011	0.73799	0.501844	0.549031	0	0.0134373	0.551931	0.244856	0.295937	0.319016	0.404265	-0.316472	1.17712	0.436156
360727	21	34	2008	7	2	0.761534	0.480037	2	1	0.706	0.852652	0.284048	0.831252	0.819845	0.781431	0.509011	0.216959	0.501844	0.549031	0	0.551931	0.244856	0.295937	0.319016	0.397259	-0.13001	1.36358	1.05652
360727	21	35	2008	8	1	0.746314	0.505524	2	1	0.706	0.843674	0.0854597	0.852652	0.831252	0.819845	0.781431	0.284048	0.216959	0.501844	0.549031	0.551931	0.244856	0.295937	0.319016	0.442635	-0.123063	1.37053	0.870452
360727	21	36	2008	8	2	0.708769	0.484503	2	1	0.706	0.855189	0.0473484	0.843674	0.852652	0.831252	0.819845	0.0854597	0.284048	0.216959	0.501844	0.551931	0.244856	0.295937	0.319016	0.512877	-0.1918	1.30179	1.9788
360727	21	37	2008	9	1	0.772031	0.474254	2	1	0.706	0.81473	0.0894218	0.855189	0.843674	0.852652	0.831252	0.0473484	0.0854597	0.284048	0.216959	0.551931	0.244856	0.295937	0.319016	0.447297	-0.282008	1.21158	-2.36289
360727	21	38	2008	9	2	0.77581	0.471588	2	1	0.706	0.806129	0.0899415	0.81473	0.855189	0.843674	0.852652	0.0894218	0.0473484	0.0854597	0.284048	0.551931	0.244856	0.295937	0.319016	0.480037	-0.335948	1.15764
360727	21	39	2008	10	1	0.760371	0.414615	2	1	0.706	0.681244	0.141491	0.806129	0.81473	0.855189	0.843674	0.0899415	0.0894218	0.0473484	0.0854597	0.551931	0.244856	0.295937	0.319016	0.505524	-0.775912	0.717677	0.223542
360727	21	40	2008	10	2	0.75254	0.358139	2	1	0.706	0.68102	0.0027426	0.681244	0.806129	0.81473	0.855189	0.141491	0.0899415	0.0894218	0.0473484	0.551931	0.244856	0.295937	0.319016	0.484503	-0.846745	0.646844
361130	22	1	2005	6	1	0.762542	0.471386	4	1	0.948	0.766979	0.16154									0.0370572	0.0272795	0.487568	0.147803
361130	22	2	2005	6	2	0.705124	0.5151	4	1	0.948	0.826748	0.236341	0.766979				0.16154				0.0370572	0.0272795	0.487568	0.147803
361130	22	3	2005	7	1	0.840097	0.465304	4	1	0.948	0.916731	0.146826	0.826748	0.766979			0.236341	0.16154			0.0370572	0.0272795	0.487568	0.147803
361130	22	4	2005	7	2	0.839136	0.549208	4	1	0.948	0.858633	0.109014	0.916731	0.826748	0.766979		0.146826	0.236341	0.16154		0.0370572	0.0272795	0.487568	0.147803		0.521232	0.869073	0.839785
361130	22	5	2005	8	1	0.823638	0.425762	4	1	0.948	0.87835	0.0908761	0.858633	0.916731	0.826748	0.766979	0.109014	0.146826	0.236341	0.16154	0.0370572	0.0272795	0.487568	0.147803	0.471386	0.467245	0.815086	2.80756
361130	22	6	2005	8	2	0.818408	0.515007	4	1	0.948	0.809185	0.106768	0.87835	0.858633	0.916731	0.826748	0.0908761	0.109014	0.146826	0.236341	0.0370572	0.0272795	0.487568	0.147803	0.5151	0.346272	0.694113	1.19494
361130	22	7	2005	9	1	0.801759	0.452468	4	1	0.948	0.80139	0.0970615	0.809185	0.87835	0.858633	0.916731	0.106768	0.0908761	0.109014	0.146826	0.0370572	0.0272795	0.487568	0.147803	0.465304	0.251702	0.599544	1.35789
361130	22	8	2005	9	2	0.776389	0.434238	4	1	0.948	0.798614	0.0817363	0.80139	0.809185	0.87835	0.858633	0.0970615	0.106768	0.0908761	0.109014	0.0370572	0.0272795	0.487568	0.147803	0.549208	0.215379	0.56322	0.318439
361130	22	9	2005	10	1	0.741213	0.420576	4	1	0.948	0.630986	0.0481498	0.798614	0.80139	0.809185	0.87835	0.0817363	0.0970615	0.106768	0.0908761	0.0370572	0.0272795	0.487568	0.147803	0.425762	-0.304159	0.0436823	-1.97845
361130	22	10	2005	10	2	0.708772	0.357375	4	1	0.948	0.439682	0.0317215	0.630986	0.798614	0.80139	0.809185	0.0481498	0.0817363	0.0970615	0.106768	0.0370572	0.0272795	0.487568	0.147803	0.515007	-0.950345	-0.602504	0.602504
361130	22	11	2006	6	1	0.789099	0.45896	4	1	0.948	0.701982	0.354335	0.439682	0.630986	0.798614	0.80139	0.0317215	0.0481498	0.0817363	0.0970615	0.0370572	0.0272795	0.487568	0.147803	0.452468	-0.0053466	0.342494	-0.189345
361130	22	12	2006	6	2	0.693034	0.531817	4	1	0.948	0.833431	0.195882	0.701982	0.439682	0.630986	0.798614	0.354335	0.0317215	0.0481498	0.0817363	0.0370572	0.0272795	0.487568	0.147803	0.434238	0.46635	0.814191	0.79057
361130	22	13	2006	7	1	0.823925	0.463153	4	1	0.948	0.888324	0.206623	0.833431	0.701982	0.439682	0.630986	0.195882	0.354335	0.0317215	0.0481498	0.0370572	0.0272795	0.487568	0.147803	0.420576	0.498376	0.846217	-1.65271
361130	22	14	2006	7	2	0.814452	0.562661	4	1	0.948	0.917268	0.0791661	0.888324	0.833431	0.701982	0.439682	0.206623	0.195882	0.354335	0.0317215	0.0370572	0.0272795	0.487568	0.147803	0.357375	0.750664	1.09851	-0.647795
361130	22	15	2006	8	1	0.833503	0.539159	4	1	0.948	0.891563	0.109331	0.917268	0.888324	0.833431	0.701982	0.0791661	0.206623	0.195882	0.354335	0.0370572	0.0272795	0.487568	0.147803	0.45896	0.613545	0.961386	-0.618164
361130	22	16	2006	8	2	0.711323	0.482538	4	1	0.948	0.856909	0.0936689	0.891563	0.917268	0.888324	0.833431	0.109331	0.0791661	0.206623	0.195882	0.0370572	0.0272795	0.487568	0.147803	0.531817	0.468494	0.816335	-0.340668
361130	22	17	2006	9	1	0.790094	0.445616	4	1	0.948	0.72143	0.175012	0.856909	0.891563	0.917268	0.888324	0.0936689	0.109331	0.0791661	0.206623	0.0370572	0.0272795	0.487568	0.147803	0.463153	0.007713	0.355554	-1.16205
361130	22	18	2006	9	2	0.787151	0.445352	4	1	0.948	0.617377	0.0170658	0.72143	0.856909	0.891563	0.917268	0.175012	0.0936689	0.109331	0.0791661	0.0370572	0.0272795	0.487568	0.147803	0.562661	-0.314377	0.0334639	-0.512942
361130	22	19	2006	10	1	0.759089	0.345476	4	1	0.948	0.643016	0.0105608	0.617377	0.72143	0.856909	0.891563	0.0170658	0.175012	0.0936689	0.109331	0.0370572	0.0272795	0.487568	0.147803	0.539159	-0.372749	-0.0249083	-1.12641
361130	22	20	2006	10	2	0.725783	0.382215	4	1	0.948	0.589112	0.0644456	0.643016	0.617377	0.72143	0.856909	0.0105608	0.0170658	0.175012	0.0936689	0.0370572	0.0272795	0.487568	0.147803	0.482538	-0.451576	-0.103735	-2.16994
361130	22	21	2007	6	1	0.742236	0.515935	4	1	0.948	0.738647	0.263752	0.589112	0.643016	0.617377	0.72143	0.0644456	0.0105608	0.0170658	0.175012	0.0370572	0.0272795	0.487568	0.147803	0.445616	0.148685	0.496526	1.47417
361130	22	22	2007	6	2	0.514094	0.533663	4	1	0.948	0.818222	0.166325	0.738647	0.589112	0.643016	0.617377	0.263752	0.0644456	0.0105608	0.0170658	0.0370572	0.0272795	0.487568	0.147803	0.445352	0.399652	0.747493	2.10524
361130	22	23	2007	7	1	0.841576	0.557973	4	1	0.948	0.913342	0.143336	0.818222	0.738647	0.589112	0.643016	0.166325	0.263752	0.0644456	0.0105608	0.0370572	0.0272795	0.487568	0.147803	0.345476	0.681037	1.02888	1.18076
361130	22	24	2007	7	2	0.851749	0.454054	4	1	0.948	0.883503	0.0794768	0.913342	0.818222	0.738647	0.589112	0.143336	0.166325	0.263752	0.0644456	0.0370572	0.0272795	0.487568	0.147803	0.382215	0.516207	0.864048	0.127911
361130	22	25	2007	8	1	0.84481	0.514478	4	1	0.948	0.877783	0.109809	0.883503	0.913342	0.818222	0.738647	0.0794768	0.143336	0.166325	0.263752	0.0370572	0.0272795	0.487568	0.147803	0.515935	0.549498	0.897339	1.33747
361130	22	26	2007	8	2	0.836548	0.477645	4	1	0.948	0.865014	0.178691	0.877783	0.883503	0.913342	0.818222	0.109809	0.0794768	0.143336	0.166325	0.0370572	0.0272795	0.487568	0.147803	0.533663	0.489591	0.837432	1.39117
361130	22	27	2007	9	1	0.817712	0.452443	4	1	0.948	0.702072	0.160168	0.865014	0.877783	0.883503	0.913342	0.178691	0.109809	0.0794768	0.143336	0.0370572	0.0272795	0.487568	0.147803	0.557973	-0.0381321	0.309709	-0.931663
361130	22	28	2007	9	2	0.80838	0.400973	4	1	0.948	0.731737	0.094377	0.702072	0.865014	0.877783	0.883503	0.160168	0.178691	0.109809	0.0794768	0.0370572	0.0272795	0.487568	0.147803	0.454054	-0.020212	0.327629	-0.949583
361130	22	29	2007	10	1	0.771992	0.37845	4	1	0.948	0.650415	0.0878074	0.731737	0.702072	0.865014	0.877783	0.094377	0.160168	0.178691	0.109809	0.0370572	0.0272795	0.487568	0.147803	0.514478	-0.280297	0.0675437	-1.90142
361130	22	30	2007	10	2	0.750158	0.380012	4	1	0.948	0.445921	0.0043947	0.650415	0.731737	0.702072	0.865014	0.0878074	0.094377	0.160168	0.178691	0.0370572	0.0272795	0.487568	0.147803	0.477645	-0.899081	-0.55124	-0.822181
361130	22	31	2008	6	1	0.439821	0.458502	4	1	0.948	0.72608	0.454474	0.445921	0.650415	0.731737	0.702072	0.0043947	0.0878074	0.094377	0.160168	0.0370572	0.0272795	0.487568	0.147803	0.452443	0.0760586	0.4239	1.71259
361130	22	32	2008	6	2	0.791652	0.55629	4	1	0.948	0.803849	0.301352	0.72608	0.445921	0.650415	0.731737	0.454474	0.0043947	0.0878074	0.094377	0.0370572	0.0272795	0.487568	0.147803	0.400973	0.43894	0.786781	-0.286842
361130	22	33	2008	7	1	0.825671	0.534759	4	1	0.948	0.87298	0.158079	0.803849	0.72608	0.445921	0.650415	0.301352	0.454474	0.0043947	0.0878074	0.0370572	0.0272795	0.487568	0.147803	0.37845	0.512137	0.859978	0.833729
361130	22	34	2008	7	2	0.833199	0.49778	4	1	0.948	0.885342	0.218	0.87298	0.803849	0.72608	0.445921	0.158079	0.301352	0.454474	0.0043947	0.0370572	0.0272795	0.487568	0.147803	0.380012	0.605128	0.952969	0.589533
361130	22	35	2008	8	1	0.833622	0.524032	4	1	0.948	0.8636	0.128277	0.885342	0.87298	0.803849	0.72608	0.218	0.158079	0.301352	0.454474	0.0370572	0.0272795	0.487568	0.147803	0.458502	0.552864	0.900705	0.148374
361130	22	36	2008	8	2	0.836274	0.517484	4	1	0.948	0.860163	0.139067	0.8636	0.885342	0.87298	0.803849	0.128277	0.218	0.158079	0.301352	0.0370572	0.0272795	0.487568	0.147803	0.55629	0.496749	0.84459	0.879134
361130	22	37	2008	9	1	0.828455	0.481107	4	1	0.948	0.78598	0.06814	0.860163	0.8636	0.885342	0.87298	0.139067	0.128277	0.218	0.158079	0.0370572	0.0272795	0.487568	0.147803	0.534759	0.248116	0.595957	0.518039
361130	22	38	2008	9	2	0.803102	0.431914	4	1	0.948	0.786793	0.0255401	0.78598	0.860163	0.8636	0.885342	0.06814	0.139067	0.128277	0.218	0.0370572	0.0272795	0.487568	0.147803	0.49778	0.168454	0.516295	0.102878
361130	22	39	2008	10	1	0.78271	0.393862	4	1	0.948	0.569713	0.0478538	0.786793	0.78598	0.860163	0.8636	0.0255401	0.06814	0.139067	0.128277	0.0370572	0.0272795	0.487568	0.147803	0.524032	-0.51173	-0.163889	-1.44013
361130	22	40	2008	10	2	0.762551	0.388265	4	1	0.948	0.572079	0.0910435	0.569713	0.786793	0.78598	0.860163	0.0478538	0.0255401	0.06814	0.139067	0.0370572	0.0272795	0.487568	0.147803	0.517484	-0.508528	-0.160687	-1.44333
370481	23	1	2005	6	1	0.345089	0.202362	1	2	0.005	0.64603	0.0532603									0.0512853	0.0783278	0.0073984	0.0348742
370481	23	2	2005	6	2	0.438257	0.241152	1	2	0.005	0.768901	0.243009	0.64603				0.0532603				0.0512853	0.0783278	0.0073984	0.0348742
370481	23	3	2005	7	1	0.687651	0.482395	1	2	0.005	0.801226	0.251187	0.768901	0.64603			0.243009	0.0532603			0.0512853	0.0783278	0.0073984	0.0348742
370481	23	4	2005	7	2	0.80216	0.539598	1	2	0.005	0.813189	0.213127	0.801226	0.768901	0.64603		0.251187	0.243009	0.0532603		0.0512853	0.0783278	0.0073984	0.0348742		0.0797773	-1.11557	0.206853
370481	23	5	2005	8	1	0.741815	0.486774	1	2	0.005	0.820241	0.181838	0.813189	0.801226	0.768901	0.64603	0.213127	0.251187	0.243009	0.0532603	0.0512853	0.0783278	0.0073984	0.0348742	0.202362	0.0678391	-1.12751	-2.51904
370481	23	6	2005	8	2	0.704346	0.412985	1	2	0.005	0.664687	0.127626	0.820241	0.813189	0.801226	0.768901	0.181838	0.213127	0.251187	0.243009	0.0512853	0.0783278	0.0073984	0.0348742	0.241152	-0.481866	-1.67722
370481	23	7	2005	9	1	0.563885	0.322576	1	2	0.005	0.634758	0.135924	0.664687	0.820241	0.813189	0.801226	0.127626	0.181838	0.213127	0.251187	0.0512853	0.0783278	0.0073984	0.0348742	0.482395	-0.67406	-1.86941
370481	23	8	2005	9	2	0.348831	0.180959	1	2	0.005	0.58144	0.415333	0.634758	0.664687	0.820241	0.813189	0.135924	0.127626	0.181838	0.213127	0.0512853	0.0783278	0.0073984	0.0348742	0.539598	-0.940464	-2.13582
370481	23	9	2005	10	1	0.310297	0.167261	1	2	0.005	0.409256	0.0397786	0.58144	0.634758	0.664687	0.820241	0.415333	0.135924	0.127626	0.181838	0.0512853	0.0783278	0.0073984	0.0348742	0.486774	-1.51549	-2.71085
370481	23	10	2005	10	2	0.295844	0.142429	1	2	0.005	0.252629	0.0054931	0.409256	0.58144	0.634758	0.664687	0.0397786	0.415333	0.135924	0.127626	0.0512853	0.0783278	0.0073984	0.0348742	0.412985	-2.08551	-3.28086
370481	23	11	2006	6	1	0.330736	0.23013	1	2	0.005	0.646937	0.0536512	0.252629	0.409256	0.58144	0.634758	0.0054931	0.0397786	0.415333	0.135924	0.0512853	0.0783278	0.0073984	0.0348742	0.322576	-0.7051	-1.90045
370481	23	12	2006	6	2	0.610317	0.424403	1	2	0.005	0.770229	0.192413	0.646937	0.252629	0.409256	0.58144	0.0536512	0.0054931	0.0397786	0.415333	0.0512853	0.0783278	0.0073984	0.0348742	0.180959	-0.161889	-1.35724
370481	23	13	2006	7	1	0.771771	0.514018	1	2	0.005	0.816539	0.22422	0.770229	0.646937	0.252629	0.409256	0.192413	0.0536512	0.0054931	0.0397786	0.0512853	0.0783278	0.0073984	0.0348742	0.167261	0.0770029	-1.11835
370481	23	14	2006	7	2	0.765211	0.603578	1	2	0.005	0.839081	0.125749	0.816539	0.770229	0.646937	0.252629	0.22422	0.192413	0.0536512	0.0054931	0.0512853	0.0783278	0.0073984	0.0348742	0.142429	0.217477	-0.977876
370481	23	15	2006	8	1	0.742682	0.466111	1	2	0.005	0.85101	0.144903	0.839081	0.816539	0.770229	0.646937	0.125749	0.22422	0.192413	0.0536512	0.0512853	0.0783278	0.0073984	0.0348742	0.23013	0.119982	-1.07537	-2.04957
370481	23	16	2006	8	2	0.663578	0.369005	1	2	0.005	0.752923	0.212559	0.85101	0.839081	0.816539	0.770229	0.144903	0.125749	0.22422	0.192413	0.0512853	0.0783278	0.0073984	0.0348742	0.424403	-0.247272	-1.44262	0.72874
370481	23	17	2006	9	1	0.49691	0.288492	1	2	0.005	0.528492	0.0591656	0.752923	0.85101	0.839081	0.816539	0.212559	0.144903	0.125749	0.22422	0.0512853	0.0783278	0.0073984	0.0348742	0.514018	-1.04368	-2.23903	0.304268
370481	23	18	2006	9	2	0.372661	0.200497	1	2	0.005	0.577067	0.0059599	0.528492	0.752923	0.85101	0.839081	0.0591656	0.212559	0.144903	0.125749	0.0512853	0.0783278	0.0073984	0.0348742	0.603578	-1.0194	-2.21475	0.861796
370481	23	19	2006	10	1	0.399595	0.239961	1	2	0.005	0.504414	0	0.577067	0.528492	0.752923	0.85101	0.0059599	0.0591656	0.212559	0.144903	0.0512853	0.0783278	0.0073984	0.0348742	0.466111	-1.16753	-2.36288
370481	23	20	2006	10	2	0.481105	0.289774	1	2	0.005	0.405495	0.0015505	0.504414	0.577067	0.528492	0.752923	0	0.0059599	0.0591656	0.212559	0.0512853	0.0783278	0.0073984	0.0348742	0.369005	-1.43001	-2.62536
370481	23	21	2007	6	1	0.355608	0.232388	1	2	0.005	0.642016	0.0060002	0.405495	0.504414	0.577067	0.528492	0.0015505	0	0.0059599	0.0591656	0.0512853	0.0783278	0.0073984	0.0348742	0.288492	-0.789952	-1.9853
370481	23	22	2007	6	2	0.560837	0.323107	1	2	0.005	0.714132	0.316733	0.642016	0.405495	0.504414	0.577067	0.0060002	0.0015505	0	0.0059599	0.0512853	0.0783278	0.0073984	0.0348742	0.200497	-0.430071	-1.62542
370481	23	23	2007	7	1	0.778379	0.567935	1	2	0.005	0.765121	0.208879	0.714132	0.642016	0.405495	0.504414	0.316733	0.0060002	0.0015505	0	0.0512853	0.0783278	0.0073984	0.0348742	0.239961	-0.0053504	-1.2007	0.7882
370481	23	24	2007	7	2	0.768286	0.558855	1	2	0.005	0.792472	0.194464	0.765121	0.714132	0.642016	0.405495	0.208879	0.316733	0.0060002	0.0015505	0.0512853	0.0783278	0.0073984	0.0348742	0.289774	0.0136405	-1.18171	0.0303987
370481	23	25	2007	8	1	0.662279	0.528256	1	2	0.005	0.82148	0.340467	0.792472	0.765121	0.714132	0.642016	0.194464	0.208879	0.316733	0.0060002	0.0512853	0.0783278	0.0073984	0.0348742	0.232388	0.157097	-1.03825	1.95022
370481	23	26	2007	8	2	0.698898	0.428541	1	2	0.005	0.835308	0.213254	0.82148	0.792472	0.765121	0.714132	0.340467	0.194464	0.208879	0.316733	0.0512853	0.0783278	0.0073984	0.0348742	0.323107	0.0679942	-1.12736	0.836145
370481	23	27	2007	9	1	0.460539	0.262606	1	2	0.005	0.618362	0.0271123	0.835308	0.82148	0.792472	0.765121	0.213254	0.340467	0.194464	0.208879	0.0512853	0.0783278	0.0073984	0.0348742	0.567935	-0.821923	-2.01728	0.865962
370481	23	28	2007	9	2	0.395275	0.18942	1	2	0.005	0.612967	0.0940065	0.618362	0.835308	0.82148	0.792472	0.0271123	0.213254	0.340467	0.194464	0.0512853	0.0783278	0.0073984	0.0348742	0.558855	-0.879402	-2.07475	-0.690806
370481	23	29	2007	10	1	0.335337	0.202775	1	2	0.005	0.489723	0.0415253	0.612967	0.618362	0.835308	0.82148	0.0940065	0.0271123	0.213254	0.340467	0.0512853	0.0783278	0.0073984	0.0348742	0.528256	-1.23319	-2.42854	-0.337017
370481	23	30	2007	10	2	0.388778	0.205335	1	2	0.005	0.271277	0.0189888	0.489723	0.612967	0.618362	0.835308	0.0415253	0.0940065	0.0271123	0.213254	0.0512853	0.0783278	0.0073984	0.0348742	0.428541	-1.93443	-3.12979
370481	23	31	2008	6	1	0.384639	0.237651	1	2	0.005	0.627064	0.084721	0.271277	0.489723	0.612967	0.618362	0.0189888	0.0415253	0.0940065	0.0271123	0.0512853	0.0783278	0.0073984	0.0348742	0.262606	-0.806268	-2.00162
370481	23	32	2008	6	2	0.443387	0.270595	1	2	0.005	0.714856	0.0928564	0.627064	0.271277	0.489723	0.612967	0.084721	0.0189888	0.0415253	0.0940065	0.0512853	0.0783278	0.0073984	0.0348742	0.18942	-0.506903	-1.70226
370481	23	33	2008	7	1	0.732999	0.469596	1	2	0.005	0.843536	0.271457	0.714856	0.627064	0.271277	0.489723	0.0928564	0.084721	0.0189888	0.0415253	0.0512853	0.0783278	0.0073984	0.0348742	0.202775	0.107177	-1.08817	-0.846591
370481	23	34	2008	7	2	0.754636	0.517703	1	2	0.005	0.801569	0.33598	0.843536	0.714856	0.627064	0.271277	0.271457	0.0928564	0.084721	0.0189888	0.0512853	0.0783278	0.0073984	0.0348742	0.205335	0.0679437	-1.12741	-0.343497
370481	23	35	2008	8	1	0.731889	0.518743	1	2	0.005	0.82739	0.105558	0.801569	0.843536	0.714856	0.627064	0.33598	0.271457	0.0928564	0.084721	0.0512853	0.0783278	0.0073984	0.0348742	0.237651	0.0936495	-1.1017
370481	23	36	2008	8	2	0.652685	0.402171	1	2	0.005	0.731501	0.246177	0.82739	0.801569	0.843536	0.714856	0.105558	0.33598	0.271457	0.0928564	0.0512853	0.0783278	0.0073984	0.0348742	0.270595	-0.294951	-1.4903
370481	23	37	2008	9	1	0.571692	0.344895	1	2	0.005	0.618068	0.0463619	0.731501	0.82739	0.801569	0.843536	0.246177	0.105558	0.33598	0.271457	0.0512853	0.0783278	0.0073984	0.0348742	0.469596	-0.672199	-1.86755
370481	23	38	2008	9	2	0.350052	0.189072	1	2	0.005	0.597232	0.0668413	0.618068	0.731501	0.82739	0.801569	0.0463619	0.246177	0.105558	0.33598	0.0512853	0.0783278	0.0073984	0.0348742	0.517703	-0.974404	-2.16976
370481	23	39	2008	10	1	0.339361	0.187051	1	2	0.005	0.399428	0.0033021	0.597232	0.618068	0.731501	0.82739	0.0668413	0.0463619	0.246177	0.105558	0.0512853	0.0783278	0.0073984	0.0348742	0.518743	-1.52585	-2.7212
370481	23	40	2008	10	2	0.351957	0.195817	1	2	0.005	0.379248	0.0329087	0.399428	0.597232	0.618068	0.731501	0.0033021	0.0668413	0.0463619	0.246177	0.0512853	0.0783278	0.0073984	0.0348742	0.402171	-1.61497	-2.81032
371002	24	1	2005	6	1	0.488031	0.313336	4	2	0	0.59419	0.0437897									0.0052104	0.550307	0.0639175	0.0385341
371002	24	2	2005	6	2	0.529811	0.381851	4	2	0	0.687415	0.133665	0.59419				0.0437897				0.0052104	0.550307	0.0639175	0.0385341
371002	24	3	2005	7	1	0.566918	0.382855	4	2	0	0.763905	0.113709	0.687415	0.59419			0.133665	0.0437897			0.0052104	0.550307	0.0639175	0.0385341
371002	24	4	2005	7	2	0.592863	0.490648	4	2	0	0.812517	0.0545229	0.763905	0.687415	0.59419		0.113709	0.133665	0.0437897		0.0052104	0.550307	0.0639175	0.0385341		-0.575377	-1.55873
371002	24	5	2005	8	1	0.663419	0.436023	4	2	0	0.818659	0.361344	0.812517	0.763905	0.687415	0.59419	0.0545229	0.113709	0.133665	0.0437897	0.0052104	0.550307	0.0639175	0.0385341	0.313336	-0.555623	-1.53897
371002	24	6	2005	8	2	0.63527	0.427849	4	2	0	0.726897	0.0755663	0.818659	0.812517	0.763905	0.687415	0.361344	0.0545229	0.113709	0.133665	0.0052104	0.550307	0.0639175	0.0385341	0.381851	-0.852473	-1.83583
371002	24	7	2005	9	1	0.601536	0.346227	4	2	0	0.700818	0.153173	0.726897	0.818659	0.812517	0.763905	0.0755663	0.361344	0.0545229	0.113709	0.0052104	0.550307	0.0639175	0.0385341	0.382855	-1.0828	-2.06616
371002	24	8	2005	9	2	0.506301	0.274935	4	2	0	0.625601	0.157456	0.700818	0.726897	0.818659	0.812517	0.153173	0.0755663	0.361344	0.0545229	0.0052104	0.550307	0.0639175	0.0385341	0.490648	-1.28545	-2.2688
371002	24	9	2005	10	1	0.453435	0.247499	4	2	0	0.502604	0.0211268	0.625601	0.700818	0.726897	0.818659	0.157456	0.153173	0.0755663	0.361344	0.0052104	0.550307	0.0639175	0.0385341	0.436023	-1.76384	-2.74719
371002	24	10	2005	10	2	0.368258	0.197423	4	2	0	0.373095	0.0107923	0.502604	0.625601	0.700818	0.726897	0.0211268	0.157456	0.153173	0.0755663	0.0052104	0.550307	0.0639175	0.0385341	0.427849	-2.20608	-3.18943
371002	24	11	2006	6	1	0.482359	0.276066	4	2	0	0.597508	0.0408669	0.373095	0.502604	0.625601	0.700818	0.0107923	0.0211268	0.157456	0.153173	0.0052104	0.550307	0.0639175	0.0385341	0.346227	-1.42574	-2.40909
371002	24	12	2006	6	2	0.568646	0.329574	4	2	0	0.636202	0.109065	0.597508	0.373095	0.502604	0.625601	0.0408669	0.0107923	0.0211268	0.157456	0.0052104	0.550307	0.0639175	0.0385341	0.274935	-1.26148	-2.24484	0.31007
371002	24	13	2006	7	1	0.60391	0.392024	4	2	0	0.736147	0.150834	0.636202	0.597508	0.373095	0.502604	0.109065	0.0408669	0.0107923	0.0211268	0.0052104	0.550307	0.0639175	0.0385341	0.247499	-0.888719	-1.87207
371002	24	14	2006	7	2	0.651584	0.474308	4	2	0	0.680244	0.214285	0.736147	0.636202	0.597508	0.373095	0.150834	0.109065	0.0408669	0.0107923	0.0052104	0.550307	0.0639175	0.0385341	0.197423	-0.959156	-1.94251	1.03379
371002	24	15	2006	8	1	0.670505	0.439232	4	2	0	0.848685	0.118742	0.680244	0.736147	0.636202	0.597508	0.214285	0.150834	0.109065	0.0408669	0.0052104	0.550307	0.0639175	0.0385341	0.276066	-0.494985	-1.47834	-1.28722
371002	24	16	2006	8	2	0.590573	0.352836	4	2	0	0.795782	0.125476	0.848685	0.680244	0.736147	0.636202	0.118742	0.214285	0.150834	0.109065	0.0052104	0.550307	0.0639175	0.0385341	0.329574	-0.75478	-1.73813
371002	24	17	2006	9	1	0.509269	0.289317	4	2	0	0.645665	0.0112867	0.795782	0.848685	0.680244	0.736147	0.125476	0.118742	0.214285	0.150834	0.0052104	0.550307	0.0639175	0.0385341	0.392024	-1.26568	-2.24903	0.778128
371002	24	18	2006	9	2	0.406107	0.209929	4	2	0	0.653508	0.0022195	0.645665	0.795782	0.848685	0.680244	0.0112867	0.125476	0.118742	0.214285	0.0052104	0.550307	0.0639175	0.0385341	0.474308	-1.35562	-2.33897
371002	24	19	2006	10	1	0.388165	0.19439	4	2	0	0.615228	0.0125839	0.653508	0.645665	0.795782	0.848685	0.0022195	0.0112867	0.125476	0.118742	0.0052104	0.550307	0.0639175	0.0385341	0.439232	-1.46935	-2.4527
371002	24	20	2006	10	2	0.35629	0.177712	4	2	0	0.443544	0.0247449	0.615228	0.653508	0.645665	0.795782	0.0125839	0.0022195	0.0112867	0.125476	0.0052104	0.550307	0.0639175	0.0385341	0.352836	-2.01762	-3.00098
371002	24	21	2007	6	1	0.397197	0.248408	4	2	0	0.590601	0.0041637	0.443544	0.615228	0.653508	0.645665	0.0247449	0.0125839	0.0022195	0.0112867	0.0052104	0.550307	0.0639175	0.0385341	0.289317	-1.50603	-2.48939
371002	24	22	2007	6	2	0.579575	0.384235	4	2	0	0.664575	0.127565	0.590601	0.443544	0.615228	0.653508	0.0041637	0.0247449	0.0125839	0.0022195	0.0052104	0.550307	0.0639175	0.0385341	0.209929	-1.12147	-2.10483
371002	24	23	2007	7	1	0.63978	0.391237	4	2	0	0.703412	0.111457	0.664575	0.590601	0.443544	0.615228	0.127565	0.0041637	0.0247449	0.0125839	0.0052104	0.550307	0.0639175	0.0385341	0.19439	-0.984688	-1.96804
371002	24	24	2007	7	2	0.633047	0.431599	4	2	0	0.757364	0.151749	0.703412	0.664575	0.590601	0.443544	0.111457	0.127565	0.0041637	0.0247449	0.0052104	0.550307	0.0639175	0.0385341	0.177712	-0.795417	-1.77877	-0.494901
371002	24	25	2007	8	1	0.63343	0.419986	4	2	0	0.770013	0.528982	0.757364	0.703412	0.664575	0.590601	0.151749	0.111457	0.127565	0.0041637	0.0052104	0.550307	0.0639175	0.0385341	0.248408	-0.68573	-1.66908	-0.388847
371002	24	26	2007	8	2	0.58332	0.352507	4	2	0	0.835879	0.123865	0.770013	0.757364	0.703412	0.664575	0.528982	0.151749	0.111457	0.127565	0.0052104	0.550307	0.0639175	0.0385341	0.384235	-0.598856	-1.58221	0.868325
371002	24	27	2007	9	1	0.522721	0.324517	4	2	0	0.739778	0.0145977	0.835879	0.770013	0.757364	0.703412	0.123865	0.528982	0.151749	0.111457	0.0052104	0.550307	0.0639175	0.0385341	0.391237	-1.01266	-1.99601	0.62259
371002	24	28	2007	9	2	0.460585	0.234673	4	2	0	0.658997	0.368297	0.739778	0.835879	0.770013	0.757364	0.0145977	0.123865	0.528982	0.151749	0.0052104	0.550307	0.0639175	0.0385341	0.431599	-1.18588	-2.16923
371002	24	29	2007	10	1	0.42073	0.211986	4	2	0	0.516115	0.0601436	0.658997	0.739778	0.835879	0.770013	0.368297	0.0145977	0.123865	0.528982	0.0052104	0.550307	0.0639175	0.0385341	0.419986	-1.71037	-2.69372
371002	24	30	2007	10	2	0.349007	0.186029	4	2	0	0.357547	0.0297759	0.516115	0.658997	0.739778	0.835879	0.0601436	0.368297	0.0145977	0.123865	0.0052104	0.550307	0.0639175	0.0385341	0.352507	-2.31161	-3.29496
371002	24	31	2008	6	1	0.458332	0.287975	4	2	0	0.526507	0.0475752	0.357547	0.516115	0.658997	0.739778	0.0297759	0.0601436	0.368297	0.0145977	0.0052104	0.550307	0.0639175	0.0385341	0.324517	-1.59232	-2.57568
371002	24	32	2008	6	2	0.559947	0.367227	4	2	0	0.635717	0.102167	0.526507	0.357547	0.516115	0.658997	0.0475752	0.0297759	0.0601436	0.368297	0.0052104	0.550307	0.0639175	0.0385341	0.234673	-1.21896	-2.20231	-1.20748
371002	24	33	2008	7	1	0.62169	0.393955	4	2	0	0.7238	0.1305	0.635717	0.526507	0.357547	0.516115	0.102167	0.0475752	0.0297759	0.0601436	0.0052104	0.550307	0.0639175	0.0385341	0.211986	-0.924998	-1.90835
371002	24	34	2008	7	2	0.669397	0.3942	4	2	0	0.746177	0.421307	0.7238	0.635717	0.526507	0.357547	0.1305	0.102167	0.0475752	0.0297759	0.0052104	0.550307	0.0639175	0.0385341	0.186029	-0.815484	-1.79884	-0.259093
371002	24	35	2008	8	1	0.674423	0.436093	4	2	0	0.802513	0.127827	0.746177	0.7238	0.635717	0.526507	0.421307	0.1305	0.102167	0.0475752	0.0052104	0.550307	0.0639175	0.0385341	0.287975	-0.616388	-1.59974	-1.81005
371002	24	36	2008	8	2	0.627598	0.362159	4	2	0	0.734001	0.161653	0.802513	0.746177	0.7238	0.635717	0.127827	0.421307	0.1305	0.102167	0.0052104	0.550307	0.0639175	0.0385341	0.367227	-0.955743	-1.9391
371002	24	37	2008	9	1	0.574677	0.32724	4	2	0	0.689747	0.0249654	0.734001	0.802513	0.746177	0.7238	0.161653	0.127827	0.421307	0.1305	0.0052104	0.550307	0.0639175	0.0385341	0.393955	-1.05338	-2.03673
371002	24	38	2008	9	2	0.491779	0.269611	4	2	0	0.622131	0.0293778	0.689747	0.734001	0.802513	0.746177	0.0249654	0.161653	0.127827	0.421307	0.0052104	0.550307	0.0639175	0.0385341	0.3942	-1.38384	-2.36719
371002	24	39	2008	10	1	0.393507	0.204933	4	2	0	0.509906	0.0003361	0.622131	0.689747	0.734001	0.802513	0.0293778	0.0249654	0.161653	0.127827	0.0052104	0.550307	0.0639175	0.0385341	0.436093	-1.76905	-2.7524
371002	24	40	2008	10	2	0.385444	0.196107	4	2	0	0.448122	0.0314016	0.509906	0.622131	0.689747	0.734001	0.0003361	0.0293778	0.0249654	0.161653	0.0052104	0.550307	0.0639175	0.0385341	0.362159	-1.98558	-2.96893
411328	25	1	2005	6	1	0.389133	0.249631	1	4	0	0.766282	0.106938									0.564927	0.247901	0.0137053	0.08786
411328	25	2	2005	6	2	0.556239	0.394511	1	4	0	0.867659	0.122483	0.766282				0.106938				0.564927	0.247901	0.0137053	0.08786
411328	25	3	2005	7	1	0.75725	0.56196	1	4	0	0.839842	0.31737	0.867659	0.766282			0.122483	0.106938			0.564927	0.247901	0.0137053	0.08786
411328	25	4	2005	7	2	0.824918	0.617312	1	4	0	0.861193	0.26962	0.839842	0.867659	0.766282		0.31737	0.122483	0.106938		0.564927	0.247901	0.0137053	0.08786		0.0967116	-0.240462	-0.473422
411328	25	5	2005	8	1	0.80161	0.608506	1	4	0	0.866652	0.1573	0.861193	0.839842	0.867659	0.766282	0.26962	0.31737	0.122483	0.106938	0.564927	0.247901	0.0137053	0.08786	0.249631	0.0583781	-0.278796	-0.0124173
411328	25	6	2005	8	2	0.671408	0.415492	1	4	0	0.659325	0.341697	0.866652	0.861193	0.839842	0.867659	0.1573	0.26962	0.31737	0.122483	0.564927	0.247901	0.0137053	0.08786	0.394511	-0.711436	-1.04861	2.35666
411328	25	7	2005	9	1	0.603168	0.341695	1	4	0	0.690281	0.0566955	0.659325	0.866652	0.861193	0.839842	0.341697	0.1573	0.26962	0.31737	0.564927	0.247901	0.0137053	0.08786	0.56196	-0.718361	-1.05553	2.10461
411328	25	8	2005	9	2	0.464065	0.230071	1	4	0	0.634635	0.175686	0.690281	0.659325	0.866652	0.861193	0.0566955	0.341697	0.1573	0.26962	0.564927	0.247901	0.0137053	0.08786	0.617312	-1.05543	-1.3926	2.6431
411328	25	9	2005	10	1	0.351353	0.180706	1	4	0	0.470514	0.0776431	0.634635	0.690281	0.659325	0.866652	0.175686	0.0566955	0.341697	0.1573	0.564927	0.247901	0.0137053	0.08786	0.608506	-1.53436	-1.87153	2.09258
411328	25	10	2005	10	2	0.250186	0.113172	1	4	0	0.370532	0.0279662	0.470514	0.634635	0.690281	0.659325	0.0776431	0.175686	0.0566955	0.341697	0.564927	0.247901	0.0137053	0.08786	0.415492	-1.98772	-2.32489
411328	25	11	2006	6	1	0.312673	0.192051	1	4	0	0.736703	0.0215348	0.370532	0.470514	0.634635	0.690281	0.0279662	0.0776431	0.175686	0.0566955	0.564927	0.247901	0.0137053	0.08786	0.341695	-0.776525	-1.1137	-1.30113
411328	25	12	2006	6	2	0.546264	0.49385	1	4	0	0.85273	0.144465	0.736703	0.370532	0.470514	0.634635	0.0215348	0.0279662	0.0776431	0.175686	0.564927	0.247901	0.0137053	0.08786	0.230071	-0.0969522	-0.434126	-0.717187
411328	25	13	2006	7	1	0.727593	0.513317	1	4	0	0.802304	0.172394	0.85273	0.736703	0.370532	0.470514	0.144465	0.0215348	0.0279662	0.0776431	0.564927	0.247901	0.0137053	0.08786	0.180706	-0.220342	-0.557516	-0.281893
411328	25	14	2006	7	2	0.742475	0.648766	1	4	0	0.840129	0.17069	0.802304	0.85273	0.736703	0.370532	0.172394	0.144465	0.0215348	0.0279662	0.564927	0.247901	0.0137053	0.08786	0.113172	0.0223381	-0.314836	-1.28918
411328	25	15	2006	8	1	0.792392	0.578354	1	4	0	0.858685	0.0995728	0.840129	0.802304	0.85273	0.736703	0.17069	0.172394	0.144465	0.0215348	0.564927	0.247901	0.0137053	0.08786	0.192051	0.0088153	-0.328359	-1.60641
411328	25	16	2006	8	2	0.602133	0.341781	1	4	0	0.812368	0.0241071	0.858685	0.840129	0.802304	0.85273	0.0995728	0.17069	0.172394	0.144465	0.564927	0.247901	0.0137053	0.08786	0.49385	-0.396111	-0.733285	-1.20148
411328	25	17	2006	9	1	0.539191	0.354487	1	4	0	0.557821	0.127079	0.812368	0.858685	0.840129	0.802304	0.0241071	0.0995728	0.17069	0.172394	0.564927	0.247901	0.0137053	0.08786	0.513317	-1.12682	-1.46399
411328	25	18	2006	9	2	0.479122	0.268591	1	4	0	0.61668	0.0925012	0.557821	0.812368	0.858685	0.840129	0.127079	0.0241071	0.0995728	0.17069	0.564927	0.247901	0.0137053	0.08786	0.648766	-1.0409	-1.37807
411328	25	19	2006	10	1	0.282948	0.138597	1	4	0	0.55938	0.0009289	0.61668	0.557821	0.812368	0.858685	0.0925012	0.127079	0.0241071	0.0995728	0.564927	0.247901	0.0137053	0.08786	0.578354	-1.39605	-1.73323	-0.681595
411328	25	20	2006	10	2	0.291465	0.162463	1	4	0	0.459148	0.025441	0.55938	0.61668	0.557821	0.812368	0.0009289	0.0925012	0.127079	0.0241071	0.564927	0.247901	0.0137053	0.08786	0.341781	-1.65246	-1.98964
411328	25	21	2007	6	1	0.47465	0.266934	1	4	0	0.732964	0.0006104	0.459148	0.55938	0.61668	0.557821	0.025441	0.0009289	0.0925012	0.127079	0.564927	0.247901	0.0137053	0.08786	0.354487	-0.714588	-1.05176	-0.552253
411328	25	22	2007	6	2	0.733304	0.484691	1	4	0	0.759998	0.30039	0.732964	0.459148	0.55938	0.61668	0.0006104	0.025441	0.0009289	0.0925012	0.564927	0.247901	0.0137053	0.08786	0.268591	-0.375676	-0.71285	-1.70197
411328	25	23	2007	7	1	0.671778	0.544556	1	4	0	0.802618	0.532732	0.759998	0.732964	0.459148	0.55938	0.30039	0.0006104	0.025441	0.0009289	0.564927	0.247901	0.0137053	0.08786	0.138597	-0.115547	-0.452721	-0.261164
411328	25	24	2007	7	2	0.808077	0.617875	1	4	0	0.802207	0.232063	0.802618	0.759998	0.732964	0.459148	0.532732	0.30039	0.0006104	0.025441	0.564927	0.247901	0.0137053	0.08786	0.162463	-0.109931	-0.447105	0.447105
411328	25	25	2007	8	1	0.762539	0.566626	1	4	0	0.836133	0.0746233	0.802207	0.802618	0.759998	0.732964	0.232063	0.532732	0.30039	0.0006104	0.564927	0.247901	0.0137053	0.08786	0.266934	-0.092807	-0.429981	-0.409428
411328	25	26	2007	8	2	0.682465	0.436114	1	4	0	0.833312	0.11738	0.836133	0.802207	0.802618	0.759998	0.0746233	0.232063	0.532732	0.30039	0.564927	0.247901	0.0137053	0.08786	0.484691	-0.166556	-0.50373	0.0912266
411328	25	27	2007	9	1	0.541789	0.327723	1	4	0	0.646381	0.0400209	0.833312	0.836133	0.802207	0.802618	0.11738	0.0746233	0.232063	0.532732	0.564927	0.247901	0.0137053	0.08786	0.544556	-0.881416	-1.21859
411328	25	28	2007	9	2	0.417281	0.251686	1	4	0	0.585426	0.0227292	0.646381	0.833312	0.836133	0.802207	0.0400209	0.11738	0.0746233	0.232063	0.564927	0.247901	0.0137053	0.08786	0.617875	-1.18779	-1.52496
411328	25	29	2007	10	1	0.310953	0.144424	1	4	0	0.517343	0.0271234	0.585426	0.646381	0.833312	0.836133	0.0227292	0.0400209	0.11738	0.0746233	0.564927	0.247901	0.0137053	0.08786	0.566626	-1.48969	-1.82686
411328	25	30	2007	10	2	0.271958	0.140184	1	4	0	0.370491	0.0299948	0.517343	0.585426	0.646381	0.833312	0.0271234	0.0227292	0.0400209	0.11738	0.564927	0.247901	0.0137053	0.08786	0.436114	-1.94463	-2.2818
411328	25	31	2008	6	1	0.414083	0.245203	1	4	0	0.722263	0.0534209	0.370491	0.517343	0.585426	0.646381	0.0299948	0.0271234	0.0227292	0.0400209	0.564927	0.247901	0.0137053	0.08786	0.327723	-0.777163	-1.11434
411328	25	32	2008	6	2	0.464606	0.285777	1	4	0	0.779009	0.0333789	0.722263	0.370491	0.517343	0.585426	0.0534209	0.0299948	0.0271234	0.0227292	0.564927	0.247901	0.0137053	0.08786	0.251686	-0.564249	-0.901424	0.48892
411328	25	33	2008	7	1	0.67847	0.565515	1	4	0	0.851797	0.245571	0.779009	0.722263	0.370491	0.517343	0.0333789	0.0534209	0.0299948	0.0271234	0.564927	0.247901	0.0137053	0.08786	0.144424	-0.0182372	-0.355411	-0.0570919
411328	25	34	2008	7	2	0.822178	0.62432	1	4	0	0.81436	0.362654	0.851797	0.779009	0.722263	0.370491	0.245571	0.0333789	0.0534209	0.0299948	0.564927	0.247901	0.0137053	0.08786	0.140184	-0.0249989	-0.362173	0.178437
411328	25	35	2008	8	1	0.765937	0.528519	1	4	0	0.848484	0.182613	0.81436	0.851797	0.779009	0.722263	0.362654	0.245571	0.0333789	0.0534209	0.564927	0.247901	0.0137053	0.08786	0.245203	-0.0756233	-0.412797	-0.426612
411328	25	36	2008	8	2	0.744354	0.468506	1	4	0	0.767308	0.301999	0.848484	0.81436	0.851797	0.779009	0.182613	0.362654	0.245571	0.0333789	0.564927	0.247901	0.0137053	0.08786	0.285777	-0.359928	-0.697103	0.2846
411328	25	37	2008	9	1	0.606123	0.35573	1	4	0	0.664158	0.0516111	0.767308	0.848484	0.81436	0.851797	0.301999	0.182613	0.362654	0.245571	0.564927	0.247901	0.0137053	0.08786	0.565515	-0.773225	-1.1104
411328	25	38	2008	9	2	0.489738	0.255718	1	4	0	0.609758	0.0530194	0.664158	0.767308	0.848484	0.81436	0.0516111	0.301999	0.182613	0.362654	0.564927	0.247901	0.0137053	0.08786	0.62432	-1.11178	-1.44895
411328	25	39	2008	10	1	0.323283	0.178317	1	4	0	0.485406	0.0141615	0.609758	0.664158	0.767308	0.848484	0.0530194	0.0516111	0.301999	0.182613	0.564927	0.247901	0.0137053	0.08786	0.528519	-1.51836	-1.85554
411328	25	40	2008	10	2	0.477348	0.222126	1	4	0	0.434976	0.0911974	0.485406	0.609758	0.664158	0.767308	0.0141615	0.0530194	0.0516111	0.301999	0.564927	0.247901	0.0137053	0.08786	0.468506	-1.65739	-1.99457
411330	26	1	2005	6	1	0.653897	0.415727	4	1	0.151	0.770912	0.109143									0.316696	0.0448331	0.0519102	0.125819
411330	26	2	2005	6	2	0.694404	0.479873	4	1	0.151	0.849663	0.126498	0.770912				0.109143				0.316696	0.0448331	0.0519102	0.125819
411330	26	3	2005	7	1	0.772946	0.467365	4	1	0.151	0.837137	0.312226	0.849663	0.770912			0.126498	0.109143			0.316696	0.0448331	0.0519102	0.125819
411330	26	4	2005	7	2	0.79238	0.521953	4	1	0.151	0.876846	0.259336	0.837137	0.849663	0.770912		0.312226	0.126498	0.109143		0.316696	0.0448331	0.0519102	0.125819		0.472723	0.0677849	-0.358998
411330	26	5	2005	8	1	0.779089	0.527197	4	1	0.151	0.887734	0.14705	0.876846	0.837137	0.849663	0.770912	0.259336	0.312226	0.126498	0.109143	0.316696	0.0448331	0.0519102	0.125819	0.415727	0.466876	0.0619382	0.484631
411330	26	6	2005	8	2	0.688685	0.390249	4	1	0.151	0.65637	0.311794	0.887734	0.876846	0.837137	0.849663	0.14705	0.259336	0.312226	0.126498	0.316696	0.0448331	0.0519102	0.125819	0.479873	-0.318747	-0.723685	1.60534
411330	26	7	2005	9	1	0.641601	0.324185	4	1	0.151	0.685826	0.0761734	0.65637	0.887734	0.876846	0.837137	0.311794	0.14705	0.259336	0.312226	0.316696	0.0448331	0.0519102	0.125819	0.467365	-0.316906	-0.721844	0.0079594
411330	26	8	2005	9	2	0.573548	0.275332	4	1	0.151	0.627833	0.144453	0.685826	0.65637	0.887734	0.876846	0.0761734	0.311794	0.14705	0.259336	0.316696	0.0448331	0.0519102	0.125819	0.521953	-0.59456	-0.999498	0.708284
411330	26	9	2005	10	1	0.530379	0.280535	4	1	0.151	0.467682	0.0589671	0.627833	0.685826	0.65637	0.887734	0.144453	0.0761734	0.311794	0.14705	0.316696	0.0448331	0.0519102	0.125819	0.527197	-1.01561	-1.42055	-0.0503545
411330	26	10	2005	10	2	0.382172	0.173694	4	1	0.151	0.36498	0.0251894	0.467682	0.627833	0.685826	0.65637	0.0589671	0.144453	0.0761734	0.311794	0.316696	0.0448331	0.0519102	0.125819	0.390249	-1.50032	-1.90526	0.434357
411330	26	11	2006	6	1	0.604593	0.362923	4	1	0.151	0.732647	0.0226679	0.36498	0.467682	0.627833	0.685826	0.0251894	0.0589671	0.144453	0.0761734	0.316696	0.0448331	0.0519102	0.125819	0.324185	-0.174851	-0.579789	-1.35498
411330	26	12	2006	6	2	0.679224	0.502683	4	1	0.151	0.849353	0.14564	0.732647	0.36498	0.467682	0.627833	0.0226679	0.0251894	0.0589671	0.144453	0.316696	0.0448331	0.0519102	0.125819	0.275332	0.33333	-0.0716073	-1.07971
411330	26	13	2006	7	1	0.657957	0.540954	4	1	0.151	0.823032	0.184516	0.849353	0.732647	0.36498	0.467682	0.14564	0.0226679	0.0251894	0.0589671	0.316696	0.0448331	0.0519102	0.125819	0.280535	0.306234	-0.0987037	-0.615181
411330	26	14	2006	7	2	0.822658	0.529227	4	1	0.151	0.775229	0.173996	0.823032	0.849353	0.732647	0.36498	0.184516	0.14564	0.0226679	0.0251894	0.316696	0.0448331	0.0519102	0.125819	0.173694	0.134645	-0.270293	-0.142211
411330	26	15	2006	8	1	0.786541	0.53059	4	1	0.151	0.790838	0.126759	0.775229	0.823032	0.849353	0.732647	0.173996	0.184516	0.14564	0.0226679	0.316696	0.0448331	0.0519102	0.125819	0.362923	0.190631	-0.214307	0.0305712
411330	26	16	2006	8	2	0.676443	0.352788	4	1	0.151	0.739031	0.0229032	0.790838	0.775229	0.823032	0.849353	0.126759	0.173996	0.184516	0.14564	0.316696	0.0448331	0.0519102	0.125819	0.502683	-0.166954	-0.571892
411330	26	17	2006	9	1	0.667765	0.382235	4	1	0.151	0.505406	0.122979	0.739031	0.790838	0.775229	0.823032	0.0229032	0.126759	0.173996	0.184516	0.316696	0.0448331	0.0519102	0.125819	0.540954	-0.824616	-1.22955	-0.705212
411330	26	18	2006	9	2	0.644654	0.336306	4	1	0.151	0.553429	0.070214	0.505406	0.739031	0.790838	0.775229	0.122979	0.0229032	0.126759	0.173996	0.316696	0.0448331	0.0519102	0.125819	0.529227	-0.723327	-1.12826
411330	26	19	2006	10	1	0.531495	0.272815	4	1	0.151	0.516029	0.0017438	0.553429	0.505406	0.739031	0.790838	0.070214	0.122979	0.0229032	0.126759	0.316696	0.0448331	0.0519102	0.125819	0.53059	-0.950019	-1.35496
411330	26	20	2006	10	2	0.481814	0.241322	4	1	0.151	0.415778	0.025822	0.516029	0.553429	0.505406	0.739031	0.0017438	0.070214	0.122979	0.0229032	0.316696	0.0448331	0.0519102	0.125819	0.352788	-1.26196	-1.66689
411330	26	21	2007	6	1	0.727865	0.397541	4	1	0.151	0.725893	0.0019864	0.415778	0.516029	0.553429	0.505406	0.025822	0.0017438	0.070214	0.122979	0.316696	0.0448331	0.0519102	0.125819	0.382235	-0.165966	-0.570904	-0.580409
411330	26	22	2007	6	2	0.781468	0.459202	4	1	0.151	0.781812	0.299558	0.725893	0.415778	0.516029	0.553429	0.0019864	0.025822	0.0017438	0.070214	0.316696	0.0448331	0.0519102	0.125819	0.336306	0.0959637	-0.308974	0.308974
411330	26	23	2007	7	1	0.698365	0.560979	4	1	0.151	0.800412	0.565185	0.781812	0.725893	0.415778	0.516029	0.299558	0.0019864	0.025822	0.0017438	0.316696	0.0448331	0.0519102	0.125819	0.272815	0.333686	-0.0712522	0.35546
411330	26	24	2007	7	2	0.820413	0.548129	4	1	0.151	0.808547	0.205272	0.800412	0.781812	0.725893	0.415778	0.565185	0.299558	0.0019864	0.025822	0.316696	0.0448331	0.0519102	0.125819	0.241322	0.266791	-0.138147	-1.01317
411330	26	25	2007	8	1	0.794811	0.530898	4	1	0.151	0.843379	0.0834194	0.808547	0.800412	0.781812	0.725893	0.205272	0.565185	0.299558	0.0019864	0.316696	0.0448331	0.0519102	0.125819	0.397541	0.31858	-0.0863579	-1.06496
411330	26	26	2007	8	2	0.714164	0.409077	4	1	0.151	0.836808	0.119548	0.843379	0.808547	0.800412	0.781812	0.0834194	0.205272	0.565185	0.299558	0.316696	0.0448331	0.0519102	0.125819	0.459202	0.258771	-0.146167	0.146167
411330	26	27	2007	9	1	0.646152	0.366985	4	1	0.151	0.646922	0.0277813	0.836808	0.843379	0.808547	0.800412	0.119548	0.0834194	0.205272	0.565185	0.316696	0.0448331	0.0519102	0.125819	0.560979	-0.411705	-0.816643	0.404139
411330	26	28	2007	9	2	0.58846	0.33579	4	1	0.151	0.593481	0.0191918	0.646922	0.836808	0.843379	0.808547	0.0277813	0.119548	0.0834194	0.205272	0.316696	0.0448331	0.0519102	0.125819	0.548129	-0.640321	-1.04526	0.632756
411330	26	29	2007	10	1	0.513378	0.223199	4	1	0.151	0.508985	0.0270719	0.593481	0.646922	0.836808	0.843379	0.0191918	0.0277813	0.119548	0.0834194	0.316696	0.0448331	0.0519102	0.125819	0.530898	-0.995039	-1.39998
411330	26	30	2007	10	2	0.463687	0.215864	4	1	0.151	0.368995	0.0279698	0.508985	0.593481	0.646922	0.836808	0.0270719	0.0191918	0.0277813	0.119548	0.316696	0.0448331	0.0519102	0.125819	0.409077	-1.43641	-1.84135
411330	26	31	2008	6	1	0.660649	0.420833	4	1	0.151	0.714184	0.0578267	0.368995	0.508985	0.593481	0.646922	0.0279698	0.0270719	0.0191918	0.0277813	0.316696	0.0448331	0.0519102	0.125819	0.366985	-0.179687	-0.584625	2.62567
411330	26	32	2008	6	2	0.692265	0.470699	4	1	0.151	0.766591	0.0473781	0.714184	0.368995	0.508985	0.593481	0.0578267	0.0279698	0.0270719	0.0191918	0.316696	0.0448331	0.0519102	0.125819	0.33579	0.0330495	-0.371888	1.21571
411330	26	33	2008	7	1	0.76974	0.527332	4	1	0.151	0.851379	0.252327	0.766591	0.714184	0.368995	0.508985	0.0473781	0.0578267	0.0279698	0.0270719	0.316696	0.0448331	0.0519102	0.125819	0.223199	0.374313	-0.0306246	0.549513
411330	26	34	2008	7	2	0.799893	0.524719	4	1	0.151	0.809539	0.368186	0.851379	0.766591	0.714184	0.368995	0.252327	0.0473781	0.0578267	0.0279698	0.316696	0.0448331	0.0519102	0.125819	0.215864	0.287491	-0.117447	-0.107817
411330	26	35	2008	8	1	0.751276	0.458825	4	1	0.151	0.846301	0.208509	0.809539	0.851379	0.766591	0.714184	0.368186	0.252327	0.0473781	0.0578267	0.316696	0.0448331	0.0519102	0.125819	0.420833	0.282483	-0.122454	-2.41983
411330	26	36	2008	8	2	0.744519	0.39791	4	1	0.151	0.767103	0.33353	0.846301	0.809539	0.851379	0.766591	0.208509	0.368186	0.252327	0.0473781	0.316696	0.0448331	0.0519102	0.125819	0.470699	0.0046309	-0.400307	-0.552454
411330	26	37	2008	9	1	0.669031	0.352627	4	1	0.151	0.663173	0.0476311	0.767103	0.846301	0.809539	0.851379	0.33353	0.208509	0.368186	0.252327	0.316696	0.0448331	0.0519102	0.125819	0.527332	-0.346583	-0.751521	-0.20124
411330	26	38	2008	9	2	0.580952	0.298578	4	1	0.151	0.601829	0.0396542	0.663173	0.767103	0.846301	0.809539	0.0476311	0.33353	0.208509	0.368186	0.316696	0.0448331	0.0519102	0.125819	0.524719	-0.65836	-1.0633	-0.660918
411330	26	39	2008	10	1	0.530112	0.281218	4	1	0.151	0.48604	0.0180934	0.601829	0.663173	0.767103	0.846301	0.0396542	0.0476311	0.33353	0.208509	0.316696	0.0448331	0.0519102	0.125819	0.458825	-0.967196	-1.37213
411330	26	40	2008	10	2	0.532989	0.226655	4	1	0.151	0.438924	0.094294	0.48604	0.601829	0.663173	0.767103	0.0180934	0.0396542	0.0476311	0.33353	0.316696	0.0448331	0.0519102	0.125819	0.39791	-1.20525	-1.61019
411381	27	1	2005	6	1	0.315175	0.187262	1	2	0.145	0.739998	0.0966582									0.500199	0.150766	0.0139478	0.0917926
411381	27	2	2005	6	2	0.596461	0.362798	1	2	0.145	0.855435	0.105148	0.739998				0.0966582				0.500199	0.150766	0.0139478	0.0917926
411381	27	3	2005	7	1	0.723259	0.573494	1	2	0.145	0.839458	0.331663	0.855435	0.739998			0.105148	0.0966582			0.500199	0.150766	0.0139478	0.0917926
411381	27	4	2005	7	2	0.763497	0.628804	1	2	0.145	0.849252	0.245526	0.839458	0.855435	0.739998		0.331663	0.105148	0.0966582		0.500199	0.150766	0.0139478	0.0917926		0.230974	0.508511
411381	27	5	2005	8	1	0.812007	0.575677	1	2	0.145	0.840252	0.200375	0.849252	0.839458	0.855435	0.739998	0.245526	0.331663	0.105148	0.0966582	0.500199	0.150766	0.0139478	0.0917926	0.187262	0.103196	0.380733
411381	27	6	2005	8	2	0.759894	0.498919	1	2	0.145	0.661982	0.36089	0.840252	0.849252	0.839458	0.855435	0.200375	0.245526	0.331663	0.105148	0.500199	0.150766	0.0139478	0.0917926	0.362798	-0.442124	-0.164586	1.66921
411381	27	7	2005	9	1	0.338671	0.327553	1	2	0.145	0.689647	0.0521585	0.661982	0.840252	0.849252	0.839458	0.36089	0.200375	0.245526	0.331663	0.500199	0.150766	0.0139478	0.0917926	0.573494	-0.584993	-0.307456	0.980661
411381	27	8	2005	9	2	0.458613	0.200643	1	2	0.145	0.633098	0.204766	0.689647	0.661982	0.840252	0.849252	0.0521585	0.36089	0.200375	0.245526	0.500199	0.150766	0.0139478	0.0917926	0.628804	-0.923193	-0.645655	2.05793
411381	27	9	2005	10	1	0.382789	0.189374	1	2	0.145	0.482033	0.0992625	0.633098	0.689647	0.661982	0.840252	0.204766	0.0521585	0.36089	0.200375	0.500199	0.150766	0.0139478	0.0917926	0.575677	-1.32129	-1.04375	0.329865
411381	27	10	2005	10	2	0.270381	0.112966	1	2	0.145	0.377532	0.0375575	0.482033	0.633098	0.689647	0.661982	0.0992625	0.204766	0.0521585	0.36089	0.500199	0.150766	0.0139478	0.0917926	0.498919	-1.80888	-1.53134
411381	27	11	2006	6	1	0.307701	0.171228	1	2	0.145	0.727938	0.0206359	0.377532	0.482033	0.633098	0.689647	0.0375575	0.0992625	0.204766	0.0521585	0.500199	0.150766	0.0139478	0.0917926	0.327553	-0.662849	-0.385312	-0.766002
411381	27	12	2006	6	2	0.436775	0.293402	1	2	0.145	0.838282	0.118883	0.727938	0.377532	0.482033	0.633098	0.0206359	0.0375575	0.0992625	0.204766	0.500199	0.150766	0.0139478	0.0917926	0.200643	-0.197166	0.0803719	1.18976
411381	27	13	2006	7	1	0.594295	0.360498	1	2	0.145	0.840125	0.170323	0.838282	0.727938	0.377532	0.482033	0.118883	0.0206359	0.0375575	0.0992625	0.500199	0.150766	0.0139478	0.0917926	0.189374	-0.111905	0.165633	0.334307
411381	27	14	2006	7	2	0.675984	0.640726	1	2	0.145	0.870566	0.152901	0.840125	0.838282	0.727938	0.377532	0.170323	0.118883	0.0206359	0.0375575	0.500199	0.150766	0.0139478	0.0917926	0.112966	0.265043	0.54258	-2.47735
411381	27	15	2006	8	1	0.766508	0.607684	1	2	0.145	0.882238	0.0757387	0.870566	0.840125	0.838282	0.727938	0.152901	0.170323	0.118883	0.0206359	0.500199	0.150766	0.0139478	0.0917926	0.171228	0.261223	0.538761	0.840229
411381	27	16	2006	8	2	0.683434	0.405442	1	2	0.145	0.84092	0.0320746	0.882238	0.870566	0.840125	0.838282	0.0757387	0.152901	0.170323	0.118883	0.500199	0.150766	0.0139478	0.0917926	0.293402	-0.0813653	0.196172	0.992457
411381	27	17	2006	9	1	0.649162	0.440648	1	2	0.145	0.575672	0.112804	0.84092	0.882238	0.870566	0.840125	0.0320746	0.0757387	0.152901	0.170323	0.500199	0.150766	0.0139478	0.0917926	0.360498	-0.822615	-0.545077	-0.606236
411381	27	18	2006	9	2	0.385325	0.208093	1	2	0.145	0.627691	0.122997	0.575672	0.84092	0.882238	0.870566	0.112804	0.0320746	0.0757387	0.152901	0.500199	0.150766	0.0139478	0.0917926	0.640726	-0.914922	-0.637384	1.51904
411381	27	19	2006	10	1	0.276166	0.127774	1	2	0.145	0.554948	0.0007199	0.627691	0.575672	0.84092	0.882238	0.122997	0.112804	0.0320746	0.0757387	0.500199	0.150766	0.0139478	0.0917926	0.607684	-1.2555	-0.977959	0.565456
411381	27	20	2006	10	2	0.272972	0.140695	1	2	0.145	0.475764	0.0359163	0.554948	0.627691	0.575672	0.84092	0.0007199	0.122997	0.112804	0.0320746	0.500199	0.150766	0.0139478	0.0917926	0.405442	-1.47148	-1.19394	0.480058
411381	27	21	2007	6	1	0.404246	0.209422	1	2	0.145	0.72477	0.0023638	0.475764	0.554948	0.627691	0.575672	0.0359163	0.0007199	0.122997	0.112804	0.500199	0.150766	0.0139478	0.0917926	0.440648	-0.634811	-0.357273	1.5459
411381	27	22	2007	6	2	0.741854	0.479522	1	2	0.145	0.737147	0.281187	0.72477	0.475764	0.554948	0.627691	0.0023638	0.0359163	0.0007199	0.122997	0.500199	0.150766	0.0139478	0.0917926	0.208093	-0.294394	-0.0168569	-0.697027
411381	27	23	2007	7	1	0.601685	0.549188	1	2	0.145	0.799588	0.37077	0.737147	0.72477	0.475764	0.554948	0.281187	0.0023638	0.0359163	0.0007199	0.500199	0.150766	0.0139478	0.0917926	0.127774	0.0152295	0.292767	-0.292767
411381	27	24	2007	7	2	0.816668	0.642607	1	2	0.145	0.799853	0.248334	0.799588	0.737147	0.72477	0.475764	0.37077	0.281187	0.0023638	0.0359163	0.500199	0.150766	0.0139478	0.0917926	0.140695	0.0609241	0.338462	1.94623
411381	27	25	2007	8	1	0.688868	0.693461	1	2	0.145	0.832596	0.064249	0.799853	0.799588	0.737147	0.72477	0.248334	0.37077	0.281187	0.0023638	0.500199	0.150766	0.0139478	0.0917926	0.209422	0.210947	0.488485	0.656172
411381	27	26	2007	8	2	0.670791	0.440889	1	2	0.145	0.833088	0.107024	0.832596	0.799853	0.799588	0.737147	0.064249	0.248334	0.37077	0.281187	0.500199	0.150766	0.0139478	0.0917926	0.479522	-0.0350683	0.242469	1.42004
411381	27	27	2007	9	1	0.558341	0.312035	1	2	0.145	0.653232	0.0647406	0.833088	0.832596	0.799853	0.799588	0.107024	0.064249	0.248334	0.37077	0.500199	0.150766	0.0139478	0.0917926	0.549188	-0.710994	-0.433457	0.933396
411381	27	28	2007	9	2	0.318906	0.231358	1	2	0.145	0.57503	0.026706	0.653232	0.833088	0.832596	0.799853	0.0647406	0.107024	0.064249	0.248334	0.500199	0.150766	0.0139478	0.0917926	0.642607	-1.07884	-0.801304	1.08551
411381	27	29	2007	10	1	0.352275	0.164971	1	2	0.145	0.533783	0.0308404	0.57503	0.653232	0.833088	0.832596	0.026706	0.0647406	0.107024	0.064249	0.500199	0.150766	0.0139478	0.0917926	0.693461	-1.26307	-0.985529	0.985529
411381	27	30	2007	10	2	0.294687	0.138509	1	2	0.145	0.372954	0.0352584	0.533783	0.57503	0.653232	0.833088	0.0308404	0.026706	0.0647406	0.107024	0.500199	0.150766	0.0139478	0.0917926	0.440889	-1.77463	-1.4971	0.345784
411381	27	31	2008	6	1	0.321217	0.203184	1	2	0.145	0.71074	0.0690785	0.372954	0.533783	0.57503	0.653232	0.0352584	0.0308404	0.026706	0.0647406	0.500199	0.150766	0.0139478	0.0917926	0.312035	-0.694178	-0.416641
411381	27	32	2008	6	2	0.380177	0.233869	1	2	0.145	0.77389	0.0314563	0.71074	0.372954	0.533783	0.57503	0.0690785	0.0352584	0.0308404	0.026706	0.500199	0.150766	0.0139478	0.0917926	0.231358	-0.47473	-0.197192	-2.21763
411381	27	33	2008	7	1	0.587895	0.505052	1	2	0.145	0.843872	0.214289	0.77389	0.71074	0.372954	0.533783	0.0314563	0.0690785	0.0352584	0.0308404	0.500199	0.150766	0.0139478	0.0917926	0.164971	0.0465895	0.324127	-1.92814
411381	27	34	2008	7	2	0.786383	0.618638	1	2	0.145	0.821301	0.312563	0.843872	0.77389	0.71074	0.372954	0.214289	0.0314563	0.0690785	0.0352584	0.500199	0.150766	0.0139478	0.0917926	0.138509	0.142012	0.419549	-2.83437
411381	27	35	2008	8	1	0.776883	0.527312	1	2	0.145	0.847118	0.15342	0.821301	0.843872	0.77389	0.71074	0.312563	0.214289	0.0314563	0.0690785	0.500199	0.150766	0.0139478	0.0917926	0.203184	0.0739001	0.351438	-2.76626
411381	27	36	2008	8	2	0.7951	0.503915	1	2	0.145	0.758733	0.248462	0.847118	0.821301	0.843872	0.77389	0.15342	0.312563	0.214289	0.0314563	0.500199	0.150766	0.0139478	0.0917926	0.233869	-0.197167	0.0803701	-1.68439
411381	27	37	2008	9	1	0.717971	0.464808	1	2	0.145	0.666296	0.065517	0.758733	0.847118	0.821301	0.843872	0.248462	0.15342	0.312563	0.214289	0.500199	0.150766	0.0139478	0.0917926	0.505052	-0.497259	-0.219722	-1.38429
411381	27	38	2008	9	2	0.492812	0.255412	1	2	0.145	0.612168	0.0682027	0.666296	0.758733	0.847118	0.821301	0.065517	0.248462	0.15342	0.312563	0.500199	0.150766	0.0139478	0.0917926	0.618638	-0.939467	-0.661929	-0.942086
411381	27	39	2008	10	1	0.359616	0.170027	1	2	0.145	0.489104	0.018371	0.612168	0.666296	0.758733	0.847118	0.0682027	0.065517	0.248462	0.15342	0.500199	0.150766	0.0139478	0.0917926	0.527312	-1.36579	-1.08825
411381	27	40	2008	10	2	0.354805	0.169651	1	2	0.145	0.437331	0.0900395	0.489104	0.612168	0.666296	0.758733	0.018371	0.0682027	0.065517	0.248462	0.500199	0.150766	0.0139478	0.0917926	0.503915	-1.54653	-1.26899
411481	28	1	2005	6	1	0.354577	0.171554	1	2	0	0.702882	0.0737648									0.0585017	0.0093034	0	0.0254697
411481	28	2	2005	6	2	0.40702	0.25784	1	2	0	0.838383	0.155575	0.702882				0.0737648				0.0585017	0.0093034	0	0.0254697
411481	28	3	2005	7	1	0.453479	0.306013	1	2	0	0.831767	0.315893	0.838383	0.702882			0.155575	0.0737648			0.0585017	0.0093034	0	0.0254697
411481	28	4	2005	7	2	0.849368	0.670428	1	2	0	0.855096	0.251619	0.831767	0.838383	0.702882		0.315893	0.155575	0.0737648		0.0585017	0.0093034	0	0.0254697		0.473625	0.930535	1.35944
411481	28	5	2005	8	1	0.860437	0.592412	1	2	0	0.86432	0.131827	0.855096	0.831767	0.838383	0.702882	0.251619	0.315893	0.155575	0.0737648	0.0585017	0.0093034	0	0.0254697	0.171554	0.386008	0.842917	0.819589
411481	28	6	2005	8	2	0.791387	0.572391	1	2	0	0.742826	0.157892	0.86432	0.855096	0.831767	0.838383	0.131827	0.251619	0.315893	0.155575	0.0585017	0.0093034	0	0.0254697	0.25784	0.0306201	0.487529	0.820521
411481	28	7	2005	9	1	0.617489	0.349216	1	2	0	0.685964	0.0897542	0.742826	0.86432	0.855096	0.831767	0.157892	0.131827	0.251619	0.315893	0.0585017	0.0093034	0	0.0254697	0.306013	-0.381875	0.0750344	0.974045
411481	28	8	2005	9	2	0.337837	0.171335	1	2	0	0.636001	0.270906	0.685964	0.742826	0.86432	0.855096	0.0897542	0.157892	0.131827	0.251619	0.0585017	0.0093034	0	0.0254697	0.670428	-0.724748	-0.267839	-0.0233747
411481	28	9	2005	10	1	0.230887	0.127231	1	2	0	0.46148	0.0283526	0.636001	0.685964	0.742826	0.86432	0.270906	0.0897542	0.157892	0.131827	0.0585017	0.0093034	0	0.0254697	0.592412	-1.30307	-0.846162	-0.624744
411481	28	10	2005	10	2	0.272665	0.150271	1	2	0	0.31649	0.0051092	0.46148	0.636001	0.685964	0.742826	0.0283526	0.270906	0.0897542	0.157892	0.0585017	0.0093034	0	0.0254697	0.572391	-1.77364	-1.31673
411481	28	11	2006	6	1	0.323379	0.22881	1	2	0	0.681523	0.0356232	0.31649	0.46148	0.636001	0.685964	0.0051092	0.0283526	0.270906	0.0897542	0.0585017	0.0093034	0	0.0254697	0.349216	-0.527789	-0.0708798	1.0121
411481	28	12	2006	6	2	0.501016	0.269815	1	2	0	0.813181	0.258682	0.681523	0.31649	0.46148	0.636001	0.0356232	0.0051092	0.0283526	0.270906	0.0585017	0.0093034	0	0.0254697	0.171335	-0.0911285	0.365781	0.778876
411481	28	13	2006	7	1	0.723162	0.547839	1	2	0	0.8682	0.309521	0.813181	0.681523	0.31649	0.46148	0.258682	0.0356232	0.0051092	0.0283526	0.0585017	0.0093034	0	0.0254697	0.127231	0.390187	0.847096	-0.562888
411481	28	14	2006	7	2	0.817908	0.648588	1	2	0	0.867006	0.142659	0.8682	0.813181	0.681523	0.31649	0.309521	0.258682	0.0356232	0.0051092	0.0585017	0.0093034	0	0.0254697	0.150271	0.44805	0.90496	-0.90496
411481	28	15	2006	8	1	0.846689	0.648504	1	2	0	0.875588	0.118722	0.867006	0.8682	0.813181	0.681523	0.142659	0.309521	0.258682	0.0356232	0.0585017	0.0093034	0	0.0254697	0.22881	0.487396	0.944305	-0.2711
411481	28	16	2006	8	2	0.784802	0.513091	1	2	0	0.807047	0.117907	0.875588	0.867006	0.8682	0.813181	0.118722	0.142659	0.309521	0.258682	0.0585017	0.0093034	0	0.0254697	0.269815	0.166303	0.623212	-1.03571
411481	28	17	2006	9	1	0.442627	0.264974	1	2	0	0.557396	0.100042	0.807047	0.875588	0.867006	0.8682	0.117907	0.118722	0.142659	0.309521	0.0585017	0.0093034	0	0.0254697	0.547839	-0.876386	-0.419476	0.703684
411481	28	18	2006	9	2	0.271532	0.155184	1	2	0	0.611579	0.0186767	0.557396	0.807047	0.875588	0.867006	0.100042	0.117907	0.118722	0.142659	0.0585017	0.0093034	0	0.0254697	0.648588	-0.849536	-0.392627
411481	28	19	2006	10	1	0.299464	0.156859	1	2	0	0.542649	0	0.611579	0.557396	0.807047	0.875588	0.0186767	0.100042	0.117907	0.118722	0.0585017	0.0093034	0	0.0254697	0.648504	-1.06176	-0.604846	-0.546468
411481	28	20	2006	10	2	0.389592	0.217817	1	2	0	0.459738	0.0020161	0.542649	0.611579	0.557396	0.807047	0	0.0186767	0.100042	0.117907	0.0585017	0.0093034	0	0.0254697	0.513091	-1.2381	-0.781195
411481	28	21	2007	6	1	0.34644	0.215518	1	2	0	0.672329	0.0027188	0.459738	0.542649	0.611579	0.557396	0.0020161	0	0.0186767	0.100042	0.0585017	0.0093034	0	0.0254697	0.264974	-0.614351	-0.157442	1.60169
411481	28	22	2007	6	2	0.422736	0.211385	1	2	0	0.77227	0.222827	0.672329	0.459738	0.542649	0.611579	0.0027188	0.0020161	0	0.0186767	0.0585017	0.0093034	0	0.0254697	0.155184	-0.289099	0.167811	1.39298
411481	28	23	2007	7	1	0.78487	0.562823	1	2	0	0.781364	0.478604	0.77227	0.672329	0.459738	0.542649	0.222827	0.0027188	0.0020161	0	0.0585017	0.0093034	0	0.0254697	0.156859	0.172616	0.629525	0.931265
411481	28	24	2007	7	2	0.845499	0.634905	1	2	0	0.805521	0.199798	0.781364	0.77227	0.672329	0.459738	0.478604	0.222827	0.0027188	0.0020161	0.0585017	0.0093034	0	0.0254697	0.217817	0.271217	0.728126	0.650864
411481	28	25	2007	8	1	0.81341	0.711462	1	2	0	0.8467	0.280202	0.805521	0.781364	0.77227	0.672329	0.199798	0.478604	0.222827	0.0027188	0.0585017	0.0093034	0	0.0254697	0.215518	0.468205	0.925114	0.382936
411481	28	26	2007	8	2	0.840158	0.571308	1	2	0	0.853006	0.169876	0.8467	0.805521	0.781364	0.77227	0.280202	0.199798	0.478604	0.222827	0.0585017	0.0093034	0	0.0254697	0.211385	0.409199	0.866108	-0.0484805
411481	28	27	2007	9	1	0.596258	0.326056	1	2	0	0.64206	0.0212496	0.853006	0.8467	0.805521	0.781364	0.169876	0.280202	0.199798	0.478604	0.0585017	0.0093034	0	0.0254697	0.562823	-0.577089	-0.12018	0.620119
411481	28	28	2007	9	2	0.336728	0.17931	1	2	0	0.62359	0.0629754	0.64206	0.853006	0.8467	0.805521	0.0212496	0.169876	0.280202	0.199798	0.0585017	0.0093034	0	0.0254697	0.634905	-0.76692	-0.310011	0.310011
411481	28	29	2007	10	1	0.288786	0.156823	1	2	0	0.512589	0.0514106	0.62359	0.64206	0.853006	0.8467	0.0629754	0.0212496	0.169876	0.280202	0.0585017	0.0093034	0	0.0254697	0.711462	-1.12058	-0.663676
411481	28	30	2007	10	2	0.396882	0.237836	1	2	0	0.325923	0.0068543	0.512589	0.62359	0.64206	0.853006	0.0514106	0.0629754	0.0212496	0.169876	0.0585017	0.0093034	0	0.0254697	0.571308	-1.63242	-1.17552
411481	28	31	2008	6	1	0.330403	0.217948	1	2	0	0.645348	0.052044	0.325923	0.512589	0.62359	0.64206	0.0068543	0.0514106	0.0629754	0.0212496	0.0585017	0.0093034	0	0.0254697	0.326056	-0.684188	-0.227278	-0.486606
411481	28	32	2008	6	2	0.360025	0.216872	1	2	0	0.726177	0.115564	0.645348	0.325923	0.512589	0.62359	0.052044	0.0068543	0.0514106	0.0629754	0.0585017	0.0093034	0	0.0254697	0.17931	-0.425404	0.0315051	-0.0315051
411481	28	33	2008	7	1	0.541576	0.424254	1	2	0	0.857734	0.211769	0.726177	0.645348	0.325923	0.512589	0.115564	0.052044	0.0068543	0.0514106	0.0585017	0.0093034	0	0.0254697	0.156823	0.197448	0.654357	-0.654357
411481	28	34	2008	7	2	0.814645	0.635725	1	2	0	0.81726	0.382214	0.857734	0.726177	0.645348	0.325923	0.211769	0.115564	0.052044	0.0068543	0.0585017	0.0093034	0	0.0254697	0.237836	0.335873	0.792782	-0.292843
411481	28	35	2008	8	1	0.833927	0.624674	1	2	0	0.849984	0.156298	0.81726	0.857734	0.726177	0.645348	0.382214	0.211769	0.115564	0.052044	0.0585017	0.0093034	0	0.0254697	0.217948	0.399768	0.856677	-1.26918
411481	28	36	2008	8	2	0.711806	0.445127	1	2	0	0.76267	0.20745	0.849984	0.81726	0.857734	0.726177	0.156298	0.382214	0.211769	0.115564	0.0585017	0.0093034	0	0.0254697	0.216872	-0.0726322	0.384277	-0.79678
411481	28	37	2008	9	1	0.604768	0.391015	1	2	0	0.657534	0.0279678	0.76267	0.849984	0.81726	0.857734	0.20745	0.156298	0.382214	0.211769	0.0585017	0.0093034	0	0.0254697	0.424254	-0.408434	0.0484748	-1.19979
411481	28	38	2008	9	2	0.177725	0.132986	1	2	0	0.613709	0.0458865	0.657534	0.76267	0.849984	0.81726	0.0279678	0.20745	0.156298	0.382214	0.0585017	0.0093034	0	0.0254697	0.635725	-0.874731	-0.417822	-1.51694
411481	28	39	2008	10	1	0.26342	0.141098	1	2	0	0.450764	0.0060071	0.613709	0.657534	0.76267	0.849984	0.0458865	0.0279678	0.20745	0.156298	0.0585017	0.0093034	0	0.0254697	0.624674	-1.32561	-0.868697	-1.06607
411481	28	40	2008	10	2	0.506282	0.26108	1	2	0	0.426294	0.0421375	0.450764	0.613709	0.657534	0.76267	0.0060071	0.0458865	0.0279678	0.20745	0.0585017	0.0093034	0	0.0254697	0.445127	-1.30152	-0.844614
411503	29	1	2005	6	1	0.584703	0.352336	4	1	0.28	0.776491	0.115954									0.391525	0.234947	0.0121892	0.0758242
411503	29	2	2005	6	2	0.656922	0.447832	4	1	0.28	0.819207	0.135679	0.776491				0.115954				0.391525	0.234947	0.0121892	0.0758242
411503	29	3	2005	7	1	0.758785	0.490717	4	1	0.28	0.838372	0.305916	0.819207	0.776491			0.135679	0.115954			0.391525	0.234947	0.0121892	0.0758242
411503	29	4	2005	7	2	0.738719	0.517934	4	1	0.28	0.881055	0.256786	0.838372	0.819207	0.776491		0.305916	0.135679	0.115954		0.391525	0.234947	0.0121892	0.0758242		0.214768	0.746343	1.07748
411503	29	5	2005	8	1	0.71818	0.500898	4	1	0.28	0.893369	0.127742	0.881055	0.838372	0.819207	0.776491	0.256786	0.305916	0.135679	0.115954	0.391525	0.234947	0.0121892	0.0758242	0.352336	0.189614	0.721189	0.866274
411503	29	6	2005	8	2	0.716987	0.41689	4	1	0.28	0.657374	0.287846	0.893369	0.881055	0.838372	0.819207	0.127742	0.256786	0.305916	0.135679	0.391525	0.234947	0.0121892	0.0758242	0.447832	-0.558427	-0.0268529	2.3628
411503	29	7	2005	9	1	0.521365	0.265719	4	1	0.28	0.685307	0.0975888	0.657374	0.893369	0.881055	0.838372	0.287846	0.127742	0.256786	0.305916	0.391525	0.234947	0.0121892	0.0758242	0.490717	-0.642935	-0.11136	2.36903
411503	29	8	2005	9	2	0.447511	0.207641	4	1	0.28	0.625381	0.119603	0.685307	0.657374	0.893369	0.881055	0.0975888	0.287846	0.127742	0.256786	0.391525	0.234947	0.0121892	0.0758242	0.517934	-0.941744	-0.410169	1.37967
411503	29	9	2005	10	1	0.419572	0.224224	4	1	0.28	0.464488	0.0430482	0.625381	0.685307	0.657374	0.893369	0.119603	0.0975888	0.287846	0.127742	0.391525	0.234947	0.0121892	0.0758242	0.500898	-1.3624	-0.830821	1.71248
411503	29	10	2005	10	2	0.348882	0.165291	4	1	0.28	0.354875	0.0223776	0.464488	0.625381	0.685307	0.657374	0.0430482	0.119603	0.0975888	0.287846	0.391525	0.234947	0.0121892	0.0758242	0.41689	-1.79954	-1.26797	0.554083
411503	29	11	2006	6	1	0.480655	0.280621	4	1	0.28	0.722106	0.0219628	0.354875	0.464488	0.625381	0.685307	0.0223776	0.0430482	0.119603	0.0975888	0.391525	0.234947	0.0121892	0.0758242	0.265719	-0.562376	-0.0308009	2.58011
411503	29	12	2006	6	2	0.646986	0.524348	4	1	0.28	0.84704	0.170752	0.722106	0.354875	0.464488	0.625381	0.0219628	0.0223776	0.0430482	0.119603	0.391525	0.234947	0.0121892	0.0758242	0.207641	0.0857792	0.617354	1.4178
411503	29	13	2006	7	1	0.679925	0.568989	4	1	0.28	0.828163	0.204539	0.84704	0.722106	0.354875	0.464488	0.170752	0.0219628	0.0223776	0.0430482	0.391525	0.234947	0.0121892	0.0758242	0.224224	0.0911896	0.622764	-0.622764
411503	29	14	2006	7	2	0.775838	0.569638	4	1	0.28	0.841256	0.167328	0.828163	0.84704	0.722106	0.354875	0.204539	0.170752	0.0219628	0.0223776	0.391525	0.234947	0.0121892	0.0758242	0.165291	0.107761	0.639335	0.409744
411503	29	15	2006	8	1	0.76618	0.516891	4	1	0.28	0.849014	0.13396	0.841256	0.828163	0.84704	0.722106	0.167328	0.204539	0.170752	0.0219628	0.391525	0.234947	0.0121892	0.0758242	0.280621	0.0872027	0.618777	0.611609
411503	29	16	2006	8	2	0.603393	0.353886	4	1	0.28	0.787629	0.031876	0.849014	0.841256	0.828163	0.84704	0.13396	0.167328	0.204539	0.170752	0.391525	0.234947	0.0121892	0.0758242	0.524348	-0.279	0.252575	0.796504
411503	29	17	2006	9	1	0.52506	0.286293	4	1	0.28	0.542888	0.121323	0.787629	0.849014	0.841256	0.828163	0.031876	0.13396	0.167328	0.204539	0.391525	0.234947	0.0121892	0.0758242	0.568989	-1.082	-0.550425	0.137922
411503	29	18	2006	9	2	0.495466	0.256314	4	1	0.28	0.576254	0.0583542	0.542888	0.787629	0.849014	0.841256	0.121323	0.031876	0.13396	0.167328	0.391525	0.234947	0.0121892	0.0758242	0.569638	-1.00785	-0.476281
411503	29	19	2006	10	1	0.442153	0.250288	4	1	0.28	0.550384	0.0018048	0.576254	0.542888	0.787629	0.849014	0.0583542	0.121323	0.031876	0.13396	0.391525	0.234947	0.0121892	0.0758242	0.516891	-1.13564	-0.604068	0.191565
411503	29	20	2006	10	2	0.415573	0.215805	4	1	0.28	0.444249	0.0314344	0.550384	0.576254	0.542888	0.787629	0.0018048	0.0583542	0.121323	0.031876	0.391525	0.234947	0.0121892	0.0758242	0.353886	-1.467	-0.93543
411503	29	21	2007	6	1	0.708542	0.402891	4	1	0.28	0.715636	0.0040359	0.444249	0.550384	0.576254	0.542888	0.0314344	0.0018048	0.0583542	0.121323	0.391525	0.234947	0.0121892	0.0758242	0.286293	-0.457502	0.0740723	0.743556
411503	29	22	2007	6	2	0.769995	0.469298	4	1	0.28	0.789409	0.280293	0.715636	0.444249	0.550384	0.576254	0.0040359	0.0314344	0.0018048	0.0583542	0.391525	0.234947	0.0121892	0.0758242	0.256314	-0.13921	0.392365	1.11226
411503	29	23	2007	7	1	0.750439	0.576286	4	1	0.28	0.805763	0.587846	0.789409	0.715636	0.444249	0.550384	0.280293	0.0040359	0.0314344	0.0018048	0.391525	0.234947	0.0121892	0.0758242	0.250288	0.103397	0.634972	-0.135032
411503	29	24	2007	7	2	0.770278	0.512229	4	1	0.28	0.818693	0.200702	0.805763	0.789409	0.715636	0.444249	0.587846	0.280293	0.0040359	0.0314344	0.391525	0.234947	0.0121892	0.0758242	0.215805	-0.0023222	0.529253	-0.941756
411503	29	25	2007	8	1	0.780191	0.508412	4	1	0.28	0.855842	0.102444	0.818693	0.805763	0.789409	0.715636	0.200702	0.587846	0.280293	0.0040359	0.391525	0.234947	0.0121892	0.0758242	0.402891	0.0626578	0.594232	0.636154
411503	29	26	2007	8	2	0.681503	0.402894	4	1	0.28	0.846887	0.113361	0.855842	0.818693	0.805763	0.789409	0.102444	0.200702	0.587846	0.280293	0.391525	0.234947	0.0121892	0.0758242	0.469298	0.0222878	0.553862	0.495217
411503	29	27	2007	9	1	0.495863	0.293222	4	1	0.28	0.653475	0.0245788	0.846887	0.855842	0.818693	0.805763	0.113361	0.102444	0.200702	0.587846	0.391525	0.234947	0.0121892	0.0758242	0.576286	-0.740813	-0.209238	0.209238
411503	29	28	2007	9	2	0.536717	0.292339	4	1	0.28	0.602418	0.0167759	0.653475	0.846887	0.855842	0.818693	0.0245788	0.113361	0.102444	0.200702	0.391525	0.234947	0.0121892	0.0758242	0.512229	-0.921882	-0.390307	-0.0221961
411503	29	29	2007	10	1	0.41087	0.207123	4	1	0.28	0.511694	0.0307503	0.602418	0.653475	0.846887	0.855842	0.0167759	0.0245788	0.113361	0.102444	0.391525	0.234947	0.0121892	0.0758242	0.508412	-1.26967	-0.7381
411503	29	30	2007	10	2	0.378475	0.188055	4	1	0.28	0.369741	0.0250998	0.511694	0.602418	0.653475	0.846887	0.0307503	0.0167759	0.0245788	0.113361	0.391525	0.234947	0.0121892	0.0758242	0.402894	-1.72959	-1.19801
411503	29	31	2008	6	1	0.557741	0.374216	4	1	0.28	0.705147	0.0561198	0.369741	0.511694	0.602418	0.653475	0.0250998	0.0307503	0.0167759	0.0245788	0.391525	0.234947	0.0121892	0.0758242	0.293222	-0.52344	0.008135	-1.15945
411503	29	32	2008	6	2	0.67967	0.4822	4	1	0.28	0.758065	0.0703376	0.705147	0.369741	0.511694	0.602418	0.0561198	0.0250998	0.0307503	0.0167759	0.391525	0.234947	0.0121892	0.0758242	0.292339	-0.241059	0.290516	-1.89453
411503	29	33	2008	7	1	0.676126	0.589707	4	1	0.28	0.859044	0.257121	0.758065	0.705147	0.369741	0.511694	0.0703376	0.0561198	0.0250998	0.0307503	0.391525	0.234947	0.0121892	0.0758242	0.207123	0.201313	0.732888	-1.8842
411503	29	34	2008	7	2	0.774332	0.530893	4	1	0.28	0.813275	0.327558	0.859044	0.758065	0.705147	0.369741	0.257121	0.0703376	0.0561198	0.0250998	0.391525	0.234947	0.0121892	0.0758242	0.188055	0.0308222	0.562397
411503	29	35	2008	8	1	0.707469	0.453068	4	1	0.28	0.8492	0.235143	0.813275	0.859044	0.758065	0.705147	0.327558	0.257121	0.0703376	0.0561198	0.391525	0.234947	0.0121892	0.0758242	0.374216	0.0236762	0.555251	-2.15927
411503	29	36	2008	8	2	0.623208	0.356243	4	1	0.28	0.771117	0.326589	0.8492	0.813275	0.859044	0.758065	0.235143	0.327558	0.257121	0.0703376	0.391525	0.234947	0.0121892	0.0758242	0.4822	-0.285659	0.245915	-1.39723
411503	29	37	2008	9	1	0.54285	0.315342	4	1	0.28	0.669632	0.0447037	0.771117	0.8492	0.813275	0.859044	0.326589	0.235143	0.327558	0.257121	0.391525	0.234947	0.0121892	0.0758242	0.589707	-0.644132	-0.112557	-2.30227
411503	29	38	2008	9	2	0.441321	0.219243	4	1	0.28	0.602441	0.0380784	0.669632	0.771117	0.8492	0.813275	0.0447037	0.326589	0.235143	0.327558	0.391525	0.234947	0.0121892	0.0758242	0.530893	-1.00179	-0.470214	-1.94461
411503	29	39	2008	10	1	0.42239	0.220908	4	1	0.28	0.487671	0.0224246	0.602441	0.669632	0.771117	0.8492	0.0380784	0.0447037	0.326589	0.235143	0.391525	0.234947	0.0121892	0.0758242	0.453068	-1.29249	-0.760913
411503	29	40	2008	10	2	0.460387	0.210529	4	1	0.28	0.445451	0.0970912	0.487671	0.602441	0.669632	0.771117	0.0224246	0.0380784	0.0447037	0.326589	0.391525	0.234947	0.0121892	0.0758242	0.356243	-1.46773	-0.936152
420682	30	1	2005	6	1	0.37854	0.225053	4	4	0.343	0.74442	0.0915963									0.431719	0.171289	0.0182535	0.103488
420682	30	2	2005	6	2	0.572483	0.390235	4	4	0.343	0.862991	0.0951629	0.74442				0.0915963				0.431719	0.171289	0.0182535	0.103488
420682	30	3	2005	7	1	0.63304	0.512053	4	4	0.343	0.85304	0.321457	0.862991	0.74442			0.0951629	0.0915963			0.431719	0.171289	0.0182535	0.103488
420682	30	4	2005	7	2	0.694374	0.574024	4	4	0.343	0.851734	0.23159	0.85304	0.862991	0.74442		0.321457	0.0951629	0.0915963		0.431719	0.171289	0.0182535	0.103488		0.286792	1.43166	0.115456
420682	30	5	2005	8	1	0.771083	0.530922	4	4	0.343	0.83104	0.216131	0.851734	0.85304	0.862991	0.74442	0.23159	0.321457	0.0951629	0.0915963	0.431719	0.171289	0.0182535	0.103488	0.225053	0.138089	1.28296	0.597103
420682	30	6	2005	8	2	0.687472	0.418768	4	4	0.343	0.67315	0.335725	0.83104	0.851734	0.85304	0.862991	0.216131	0.23159	0.321457	0.0951629	0.431719	0.171289	0.0182535	0.103488	0.390235	-0.387332	0.757535	0.124124
420682	30	7	2005	9	1	0.272185	0.341199	4	4	0.343	0.698449	0.0469738	0.67315	0.83104	0.851734	0.85304	0.335725	0.216131	0.23159	0.321457	0.431719	0.171289	0.0182535	0.103488	0.512053	-0.441856	0.70301	0.922859
420682	30	8	2005	9	2	0.473875	0.21549	4	4	0.343	0.638512	0.205525	0.698449	0.67315	0.83104	0.851734	0.0469738	0.335725	0.216131	0.23159	0.431719	0.171289	0.0182535	0.103488	0.574024	-0.775602	0.369265	0.0293216
420682	30	9	2005	10	1	0.389899	0.183519	4	4	0.343	0.499638	0.0965065	0.638512	0.698449	0.67315	0.83104	0.205525	0.0469738	0.335725	0.216131	0.431719	0.171289	0.0182535	0.103488	0.530922	-1.16917	-0.0243029
420682	30	10	2005	10	2	0.253471	0.125327	4	4	0.343	0.389472	0.0476166	0.499638	0.638512	0.698449	0.67315	0.0965065	0.205525	0.0469738	0.335725	0.431719	0.171289	0.0182535	0.103488	0.418768	-1.64994	-0.505073
420682	30	11	2006	6	1	0.371196	0.210573	4	4	0.343	0.731095	0.0243475	0.389472	0.499638	0.638512	0.698449	0.0476166	0.0965065	0.205525	0.0469738	0.431719	0.171289	0.0182535	0.103488	0.341199	-0.499696	0.64517	1.01734
420682	30	12	2006	6	2	0.456671	0.285037	4	4	0.343	0.840234	0.125488	0.731095	0.389472	0.499638	0.638512	0.0243475	0.0476166	0.0965065	0.205525	0.431719	0.171289	0.0182535	0.103488	0.21549	-0.0912405	1.05363	1.18735
420682	30	13	2006	7	1	0.609486	0.391089	4	4	0.343	0.864641	0.161541	0.840234	0.731095	0.389472	0.499638	0.125488	0.0243475	0.0476166	0.0965065	0.431719	0.171289	0.0182535	0.103488	0.183519	0.104415	1.24928	-0.0188951
420682	30	14	2006	7	2	0.639788	0.553874	4	4	0.343	0.875406	0.127754	0.864641	0.840234	0.731095	0.389472	0.161541	0.125488	0.0243475	0.0476166	0.431719	0.171289	0.0182535	0.103488	0.125327	0.291183	1.43605	-0.43918
420682	30	15	2006	8	1	0.697214	0.479095	4	4	0.343	0.888398	0.0884528	0.875406	0.864641	0.840234	0.731095	0.127754	0.161541	0.125488	0.0243475	0.431719	0.171289	0.0182535	0.103488	0.210573	0.253576	1.39844	0.214829
420682	30	16	2006	8	2	0.581624	0.315846	4	4	0.343	0.847249	0.0373983	0.888398	0.875406	0.864641	0.840234	0.0884528	0.127754	0.161541	0.125488	0.431719	0.171289	0.0182535	0.103488	0.285037	-0.0450385	1.09983	0.130559
420682	30	17	2006	9	1	0.538493	0.330403	4	4	0.343	0.583213	0.116707	0.847249	0.888398	0.875406	0.864641	0.0373983	0.0884528	0.127754	0.161541	0.431719	0.171289	0.0182535	0.103488	0.391089	-0.813657	0.33121
420682	30	18	2006	9	2	0.379369	0.185402	4	4	0.343	0.63106	0.133589	0.583213	0.847249	0.888398	0.875406	0.116707	0.0373983	0.0884528	0.127754	0.431719	0.171289	0.0182535	0.103488	0.553874	-0.81617	0.328697	-1.04258
420682	30	19	2006	10	1	0.365041	0.173049	4	4	0.343	0.551608	0.0020155	0.63106	0.583213	0.847249	0.888398	0.133589	0.116707	0.0373983	0.0884528	0.431719	0.171289	0.0182535	0.103488	0.479095	-1.10592	0.0389501
420682	30	20	2006	10	2	0.345118	0.182576	4	4	0.343	0.481902	0.0461149	0.551608	0.63106	0.583213	0.847249	0.0020155	0.133589	0.116707	0.0373983	0.431719	0.171289	0.0182535	0.103488	0.315846	-1.29771	-0.152849
420682	30	21	2007	6	1	0.47053	0.254339	4	4	0.343	0.727763	0.003948	0.481902	0.551608	0.63106	0.583213	0.0461149	0.0020155	0.133589	0.116707	0.431719	0.171289	0.0182535	0.103488	0.330403	-0.465353	0.679513	1.11459
420682	30	22	2007	6	2	0.725467	0.414571	4	4	0.343	0.745229	0.302642	0.727763	0.481902	0.551608	0.63106	0.003948	0.0461149	0.0020155	0.133589	0.431719	0.171289	0.0182535	0.103488	0.185402	-0.228001	0.916865	0.769156
420682	30	23	2007	7	1	0.699741	0.466311	4	4	0.343	0.804319	0.312684	0.745229	0.727763	0.481902	0.551608	0.302642	0.003948	0.0461149	0.0020155	0.431719	0.171289	0.0182535	0.103488	0.173049	0.044645	1.18951	0.767918
420682	30	24	2007	7	2	0.792023	0.582258	4	4	0.343	0.806674	0.264006	0.804319	0.745229	0.727763	0.481902	0.312684	0.302642	0.003948	0.0461149	0.431719	0.171289	0.0182535	0.103488	0.182576	0.121077	1.26594	0.783848
420682	30	25	2007	8	1	0.650892	0.630425	4	4	0.343	0.841473	0.0731499	0.806674	0.804319	0.745229	0.727763	0.264006	0.312684	0.302642	0.003948	0.431719	0.171289	0.0182535	0.103488	0.254339	0.29392	1.43879	0.375254
420682	30	26	2007	8	2	0.686415	0.440374	4	4	0.343	0.840685	0.115645	0.841473	0.806674	0.804319	0.745229	0.0731499	0.264006	0.312684	0.302642	0.431719	0.171289	0.0182535	0.103488	0.414571	0.086652	1.23152	0.454503
420682	30	27	2007	9	1	0.60697	0.336178	4	4	0.343	0.664538	0.077434	0.840685	0.841473	0.806674	0.804319	0.115645	0.0731499	0.264006	0.312684	0.431719	0.171289	0.0182535	0.103488	0.466311	-0.537502	0.607364	0.836878
420682	30	28	2007	9	2	0.21592	0.224534	4	4	0.343	0.577619	0.0332526	0.664538	0.840685	0.841473	0.806674	0.077434	0.115645	0.0731499	0.264006	0.431719	0.171289	0.0182535	0.103488	0.582258	-0.966402	0.178464	1.12959
420682	30	29	2007	10	1	0.380929	0.191068	4	4	0.343	0.542574	0.0308178	0.577619	0.664538	0.840685	0.841473	0.0332526	0.077434	0.115645	0.0731499	0.431719	0.171289	0.0182535	0.103488	0.630425	-1.09886	0.046003	0.352583
420682	30	30	2007	10	2	0.333417	0.158077	4	4	0.343	0.381857	0.0424826	0.542574	0.577619	0.664538	0.840685	0.0308178	0.0332526	0.077434	0.115645	0.431719	0.171289	0.0182535	0.103488	0.440374	-1.615	-0.470132	-0.681181
420682	30	31	2008	6	1	0.395099	0.25222	4	4	0.343	0.714158	0.101159	0.381857	0.542574	0.577619	0.664538	0.0424826	0.0308178	0.0332526	0.077434	0.431719	0.171289	0.0182535	0.103488	0.336178	-0.515154	0.629712	0.468521
420682	30	32	2008	6	2	0.465597	0.289922	4	4	0.343	0.776054	0.0363864	0.714158	0.381857	0.542574	0.577619	0.101159	0.0424826	0.0308178	0.0332526	0.431719	0.171289	0.0182535	0.103488	0.224534	-0.296111	0.848755	0.148115
420682	30	33	2008	7	1	0.614757	0.524366	4	4	0.343	0.845532	0.223548	0.776054	0.714158	0.381857	0.542574	0.0363864	0.101159	0.0424826	0.0308178	0.431719	0.171289	0.0182535	0.103488	0.191068	0.180509	1.32537	-0.180718
420682	30	34	2008	7	2	0.781433	0.557335	4	4	0.343	0.827379	0.315049	0.845532	0.776054	0.714158	0.381857	0.223548	0.0363864	0.101159	0.0424826	0.431719	0.171289	0.0182535	0.103488	0.158077	0.210089	1.35495	-0.473296
420682	30	35	2008	8	1	0.713045	0.446231	4	4	0.343	0.850887	0.185506	0.827379	0.845532	0.776054	0.714158	0.315049	0.223548	0.0363864	0.101159	0.431719	0.171289	0.0182535	0.103488	0.25222	0.112515	1.25738	-0.260511
420682	30	36	2008	8	2	0.710408	0.421381	4	4	0.343	0.763095	0.256518	0.850887	0.827379	0.845532	0.776054	0.185506	0.315049	0.223548	0.0363864	0.431719	0.171289	0.0182535	0.103488	0.289922	-0.157823	0.987043	-0.169415
420682	30	37	2008	9	1	0.646469	0.386855	4	4	0.343	0.671363	0.0760655	0.763095	0.850887	0.827379	0.845532	0.256518	0.185506	0.315049	0.223548	0.431719	0.171289	0.0182535	0.103488	0.524366	-0.457769	0.687097	-0.870833
420682	30	38	2008	9	2	0.514141	0.252747	4	4	0.343	0.618236	0.0581916	0.671363	0.763095	0.850887	0.827379	0.0760655	0.256518	0.185506	0.315049	0.431719	0.171289	0.0182535	0.103488	0.557335	-0.810775	0.334091	-1.4854
420682	30	39	2008	10	1	0.429421	0.195235	4	4	0.343	0.495996	0.0274574	0.618236	0.671363	0.763095	0.850887	0.0581916	0.0760655	0.256518	0.185506	0.431719	0.171289	0.0182535	0.103488	0.446231	-1.20804	-0.0631725
420682	30	40	2008	10	2	0.380062	0.192928	4	4	0.343	0.451092	0.103884	0.495996	0.618236	0.671363	0.763095	0.0274574	0.0581916	0.0760655	0.256518	0.431719	0.171289	0.0182535	0.103488	0.421381	-1.36467	-0.219804
420683	31	1	2005	6	1	0.546483	0.325413	1	4	0.078	0.796009	0.123563									1	0.311259	0.0234081	0.0882596
420683	31	2	2005	6	2	0.672879	0.457766	1	4	0.078	0.890119	0.103544	0.796009				0.123563				1	0.311259	0.0234081	0.0882596
420683	31	3	2005	7	1	0.761553	0.529828	1	4	0.078	0.862174	0.315821	0.890119	0.796009			0.103544	0.123563			1	0.311259	0.0234081	0.0882596
420683	31	4	2005	7	2	0.798545	0.573416	1	4	0.078	0.880555	0.24244	0.862174	0.890119	0.796009		0.315821	0.103544	0.123563		1	0.311259	0.0234081	0.0882596		0.0244926	0.940139	0.10894
420683	31	5	2005	8	1	0.789662	0.55788	1	4	0.078	0.884111	0.177873	0.880555	0.862174	0.890119	0.796009	0.24244	0.315821	0.103544	0.123563	1	0.311259	0.0234081	0.0882596	0.325413	-0.0301628	0.885483	0.21275
420683	31	6	2005	8	2	0.67739	0.403191	1	4	0.078	0.669941	0.323378	0.884111	0.880555	0.862174	0.890119	0.177873	0.24244	0.315821	0.103544	1	0.311259	0.0234081	0.0882596	0.457766	-0.774787	0.140859	0.676769
420683	31	7	2005	9	1	0.685838	0.403254	1	4	0.078	0.712665	0.0743269	0.669941	0.884111	0.880555	0.862174	0.323378	0.177873	0.24244	0.315821	1	0.311259	0.0234081	0.0882596	0.529828	-0.676021	0.239626	-0.423361
420683	31	8	2005	9	2	0.519365	0.24893	1	4	0.078	0.658187	0.141269	0.712665	0.669941	0.884111	0.880555	0.0743269	0.323378	0.177873	0.24244	1	0.311259	0.0234081	0.0882596	0.573416	-1.04669	-0.131048	-1.02027
420683	31	9	2005	10	1	0.476176	0.248029	1	4	0.078	0.494682	0.0580501	0.658187	0.712665	0.669941	0.884111	0.141269	0.0743269	0.323378	0.177873	1	0.311259	0.0234081	0.0882596	0.55788	-1.48558	-0.56993
420683	31	10	2005	10	2	0.348139	0.164955	1	4	0.078	0.391659	0.0314806	0.494682	0.658187	0.712665	0.669941	0.0580501	0.141269	0.0743269	0.323378	1	0.311259	0.0234081	0.0882596	0.403191	-1.94661	-1.03096
420683	31	11	2006	6	1	0.453653	0.276195	1	4	0.078	0.75083	0.029545	0.391659	0.494682	0.658187	0.712665	0.0314806	0.0580501	0.141269	0.0743269	1	0.311259	0.0234081	0.0882596	0.403254	-0.73007	0.185576	0.405273
420683	31	12	2006	6	2	0.577089	0.479134	1	4	0.078	0.862603	0.114656	0.75083	0.391659	0.494682	0.658187	0.029545	0.0314806	0.0580501	0.141269	1	0.311259	0.0234081	0.0882596	0.24893	-0.175252	0.740394	-0.587245
420683	31	13	2006	7	1	0.765278	0.481078	1	4	0.078	0.827771	0.172361	0.862603	0.75083	0.391659	0.494682	0.114656	0.029545	0.0314806	0.0580501	1	0.311259	0.0234081	0.0882596	0.248029	-0.265972	0.649674	-0.365466
420683	31	14	2006	7	2	0.814546	0.568932	1	4	0.078	0.789203	0.173663	0.827771	0.862603	0.75083	0.391659	0.172361	0.114656	0.029545	0.0314806	1	0.311259	0.0234081	0.0882596	0.164955	-0.294412	0.621234	-0.80497
420683	31	15	2006	8	1	0.778292	0.523773	1	4	0.078	0.809334	0.118984	0.789203	0.827771	0.862603	0.75083	0.173663	0.172361	0.114656	0.029545	1	0.311259	0.0234081	0.0882596	0.276195	-0.283991	0.631656	0.747335
420683	31	16	2006	8	2	0.634546	0.352181	1	4	0.078	0.777923	0.0181477	0.809334	0.789203	0.827771	0.862603	0.118984	0.173663	0.172361	0.114656	1	0.311259	0.0234081	0.0882596	0.479134	-0.572325	0.343322	0.926813
420683	31	17	2006	9	1	0.662139	0.398599	1	4	0.078	0.540145	0.118766	0.777923	0.809334	0.789203	0.827771	0.0181477	0.118984	0.173663	0.172361	1	0.311259	0.0234081	0.0882596	0.481078	-1.22085	-0.305202	0.703788
420683	31	18	2006	9	2	0.599902	0.329804	1	4	0.078	0.594754	0.0860026	0.540145	0.777923	0.809334	0.789203	0.118766	0.0181477	0.118984	0.173663	1	0.311259	0.0234081	0.0882596	0.568932	-1.12294	-0.207291	-0.506593
420683	31	19	2006	10	1	0.441904	0.219353	1	4	0.078	0.542574	0.0040769	0.594754	0.540145	0.777923	0.809334	0.0860026	0.118766	0.0181477	0.118984	1	0.311259	0.0234081	0.0882596	0.523773	-1.44421	-0.528565	0.344829
420683	31	20	2006	10	2	0.389873	0.201946	1	4	0.078	0.447913	0.0384423	0.542574	0.594754	0.540145	0.777923	0.0040769	0.0860026	0.118766	0.0181477	1	0.311259	0.0234081	0.0882596	0.352181	-1.72651	-0.810868
420683	31	21	2007	6	1	0.617694	0.347199	1	4	0.078	0.755569	0.0076497	0.447913	0.542574	0.594754	0.540145	0.0384423	0.0040769	0.0860026	0.118766	1	0.311259	0.0234081	0.0882596	0.398599	-0.644555	0.271091	0.917538
420683	31	22	2007	6	2	0.784865	0.480389	1	4	0.078	0.782879	0.334209	0.755569	0.447913	0.542574	0.594754	0.0076497	0.0384423	0.0040769	0.0860026	1	0.311259	0.0234081	0.0882596	0.329804	-0.39161	0.524036	0.224396
420683	31	23	2007	7	1	0.752999	0.514536	1	4	0.078	0.809871	0.490163	0.782879	0.755569	0.447913	0.542574	0.334209	0.0076497	0.0384423	0.0040769	1	0.311259	0.0234081	0.0882596	0.219353	-0.21276	0.702886	0.395346
420683	31	24	2007	7	2	0.810539	0.594986	1	4	0.078	0.814476	0.211936	0.809871	0.782879	0.755569	0.447913	0.490163	0.334209	0.0076497	0.0384423	1	0.311259	0.0234081	0.0882596	0.201946	-0.19218	0.723466	0.688806
420683	31	25	2007	8	1	0.803657	0.53396	1	4	0.078	0.854286	0.0709165	0.814476	0.809871	0.782879	0.755569	0.211936	0.490163	0.334209	0.0076497	1	0.311259	0.0234081	0.0882596	0.347199	-0.14839	0.767257	0.173962
420683	31	26	2007	8	2	0.720601	0.460772	1	4	0.078	0.846648	0.134362	0.854286	0.814476	0.809871	0.782879	0.0709165	0.211936	0.490163	0.334209	1	0.311259	0.0234081	0.0882596	0.480389	-0.186822	0.728824	0.459805
420683	31	27	2007	9	1	0.589471	0.342687	1	4	0.078	0.669822	0.0376861	0.846648	0.854286	0.814476	0.809871	0.134362	0.0709165	0.211936	0.490163	1	0.311259	0.0234081	0.0882596	0.514536	-0.881382	0.034264	0.465676
420683	31	28	2007	9	2	0.5506	0.312967	1	4	0.078	0.608094	0.0225711	0.669822	0.846648	0.854286	0.814476	0.0376861	0.134362	0.0709165	0.211936	1	0.311259	0.0234081	0.0882596	0.594986	-1.14173	-0.226081	0.0423452
420683	31	29	2007	10	1	0.464045	0.214957	1	4	0.078	0.522783	0.0238266	0.608094	0.669822	0.846648	0.854286	0.0225711	0.0376861	0.134362	0.0709165	1	0.311259	0.0234081	0.0882596	0.53396	-1.47943	-0.563786	-0.587528
420683	31	30	2007	10	2	0.380706	0.178251	1	4	0.078	0.401838	0.0299266	0.522783	0.608094	0.669822	0.846648	0.0238266	0.0225711	0.0376861	0.134362	1	0.311259	0.0234081	0.0882596	0.460772	-1.8949	-0.979257
420683	31	31	2008	6	1	0.409059	0.240989	1	4	0.078	0.736863	0.0840936	0.401838	0.522783	0.608094	0.669822	0.0299266	0.0238266	0.0225711	0.0376861	1	0.311259	0.0234081	0.0882596	0.342687	-0.817226	0.0984196	0.719208
420683	31	32	2008	6	2	0.566938	0.326745	1	4	0.078	0.791632	0.043372	0.736863	0.401838	0.522783	0.608094	0.0840936	0.0299266	0.0238266	0.0225711	1	0.311259	0.0234081	0.0882596	0.312967	-0.563347	0.352299	0.83633
420683	31	33	2008	7	1	0.752021	0.540256	1	4	0.078	0.852891	0.24129	0.791632	0.736863	0.401838	0.522783	0.043372	0.0840936	0.0299266	0.0238266	1	0.311259	0.0234081	0.0882596	0.214957	-0.130495	0.785151	-0.194302
420683	31	34	2008	7	2	0.829511	0.573171	1	4	0.078	0.823125	0.383949	0.852891	0.791632	0.736863	0.401838	0.24129	0.043372	0.0840936	0.0299266	1	0.311259	0.0234081	0.0882596	0.178251	-0.131188	0.784458	0.264622
420683	31	35	2008	8	1	0.76315	0.486569	1	4	0.078	0.852592	0.223962	0.823125	0.852891	0.791632	0.736863	0.383949	0.24129	0.043372	0.0840936	1	0.311259	0.0234081	0.0882596	0.240989	-0.182303	0.733343	0.0150889
420683	31	36	2008	8	2	0.732518	0.432798	1	4	0.078	0.776562	0.341532	0.852592	0.823125	0.852891	0.791632	0.223962	0.383949	0.24129	0.043372	1	0.311259	0.0234081	0.0882596	0.326745	-0.449057	0.466589	0.0333508
420683	31	37	2008	9	1	0.641859	0.348894	1	4	0.078	0.678919	0.048786	0.776562	0.852592	0.823125	0.852891	0.341532	0.223962	0.383949	0.24129	1	0.311259	0.0234081	0.0882596	0.540256	-0.819844	0.0958019	-0.279538
420683	31	38	2008	9	2	0.498623	0.266231	1	4	0.078	0.625057	0.0357962	0.678919	0.776562	0.852592	0.823125	0.048786	0.341532	0.223962	0.383949	1	0.311259	0.0234081	0.0882596	0.573171	-1.14024	-0.22459	-0.489295
420683	31	39	2008	10	1	0.469748	0.23524	1	4	0.078	0.511134	0.0270796	0.625057	0.678919	0.776562	0.852592	0.0357962	0.048786	0.341532	0.223962	1	0.311259	0.0234081	0.0882596	0.486569	-1.4569	-0.541253
420683	31	40	2008	10	2	0.509306	0.227045	1	4	0.078	0.452566	0.0953494	0.511134	0.625057	0.678919	0.776562	0.0270796	0.0357962	0.048786	0.341532	1	0.311259	0.0234081	0.0882596	0.432798	-1.68019	-0.764542
420881	32	1	2005	6	1	0.646219	0.393174	1	1	0.926	0.810192	0.12858									0.431727	0.008887	0.149606	0.121342
420881	32	2	2005	6	2	0.735815	0.466081	1	1	0.926	0.910014	0.0912215	0.810192				0.12858				0.431727	0.008887	0.149606	0.121342
420881	32	3	2005	7	1	0.789724	0.549523	1	1	0.926	0.877462	0.291461	0.910014	0.810192			0.0912215	0.12858			0.431727	0.008887	0.149606	0.121342
420881	32	4	2005	7	2	0.780778	0.568167	1	1	0.926	0.902917	0.19934	0.877462	0.910014	0.810192		0.291461	0.0912215	0.12858		0.431727	0.008887	0.149606	0.121342		0.621886	-0.0800365	-0.633848
420881	32	5	2005	8	1	0.742883	0.50744	1	1	0.926	0.893025	0.191694	0.902917	0.877462	0.910014	0.810192	0.19934	0.291461	0.0912215	0.12858	0.431727	0.008887	0.149606	0.121342	0.393174	0.48422	-0.217702	-1.71706
420881	32	6	2005	8	2	0.705566	0.404532	1	1	0.926	0.694038	0.265895	0.893025	0.902917	0.877462	0.910014	0.191694	0.19934	0.291461	0.0912215	0.431727	0.008887	0.149606	0.121342	0.466081	-0.164921	-0.866843	-0.28447
420881	32	7	2005	9	1	0.665718	0.360783	1	1	0.926	0.741322	0.098646	0.694038	0.893025	0.902917	0.877462	0.265895	0.191694	0.19934	0.291461	0.431727	0.008887	0.149606	0.121342	0.549523	-0.104066	-0.805989
420881	32	8	2005	9	2	0.540259	0.254069	1	1	0.926	0.6898	0.096109	0.741322	0.694038	0.893025	0.902917	0.098646	0.265895	0.191694	0.19934	0.431727	0.008887	0.149606	0.121342	0.568167	-0.398921	-1.10084
420881	32	9	2005	10	1	0.499405	0.241433	1	1	0.926	0.537649	0.0388271	0.6898	0.741322	0.694038	0.893025	0.096109	0.098646	0.265895	0.191694	0.431727	0.008887	0.149606	0.121342	0.50744	-0.841763	-1.54369
420881	32	10	2005	10	2	0.466391	0.233909	1	1	0.926	0.426103	0.0448275	0.537649	0.6898	0.741322	0.694038	0.0388271	0.096109	0.098646	0.265895	0.431727	0.008887	0.149606	0.121342	0.404532	-1.21657	-1.91849
420881	32	11	2006	6	1	0.536115	0.351909	1	1	0.926	0.769923	0.052226	0.426103	0.537649	0.6898	0.741322	0.0448275	0.0388271	0.096109	0.098646	0.431727	0.008887	0.149606	0.121342	0.360783	-0.050176	-0.752099	0.498092
420881	32	12	2006	6	2	0.69648	0.52453	1	1	0.926	0.887521	0.0991552	0.769923	0.426103	0.537649	0.6898	0.052226	0.0448275	0.0388271	0.096109	0.431727	0.008887	0.149606	0.121342	0.254069	0.484552	-0.217371	-0.385283
420881	32	13	2006	7	1	0.784693	0.514199	1	1	0.926	0.853988	0.154519	0.887521	0.769923	0.426103	0.537649	0.0991552	0.052226	0.0448275	0.0388271	0.431727	0.008887	0.149606	0.121342	0.241433	0.385317	-0.316606	-0.834707
420881	32	14	2006	7	2	0.810171	0.604007	1	1	0.926	0.844454	0.132967	0.853988	0.887521	0.769923	0.426103	0.154519	0.0991552	0.052226	0.0448275	0.431727	0.008887	0.149606	0.121342	0.233909	0.449207	-0.252716	-0.898598
420881	32	15	2006	8	1	0.761715	0.478548	1	1	0.926	0.847021	0.153457	0.844454	0.853988	0.887521	0.769923	0.132967	0.154519	0.0991552	0.052226	0.431727	0.008887	0.149606	0.121342	0.351909	0.324146	-0.377777	-0.224877
420881	32	16	2006	8	2	0.63403	0.369239	1	1	0.926	0.834028	0.0272884	0.847021	0.844454	0.853988	0.887521	0.153457	0.132967	0.154519	0.0991552	0.431727	0.008887	0.149606	0.121342	0.52453	0.163015	-0.538908	-1.06511
420881	32	17	2006	9	1	0.645328	0.372054	1	1	0.926	0.608079	0.099658	0.834028	0.847021	0.844454	0.853988	0.0272884	0.153457	0.132967	0.154519	0.431727	0.008887	0.149606	0.121342	0.514199	-0.517502	-1.21942	-1.1954
420881	32	18	2006	9	2	0.60697	0.311577	1	1	0.926	0.645087	0.0753929	0.608079	0.834028	0.847021	0.844454	0.099658	0.0272884	0.153457	0.132967	0.431727	0.008887	0.149606	0.121342	0.604007	-0.448105	-1.15003
420881	32	19	2006	10	1	0.609817	0.307082	1	1	0.926	0.58234	0.0130951	0.645087	0.608079	0.834028	0.847021	0.0753929	0.099658	0.0272884	0.153457	0.431727	0.008887	0.149606	0.121342	0.478548	-0.684226	-1.38615
420881	32	20	2006	10	2	0.504385	0.265728	1	1	0.926	0.502276	0.0715996	0.58234	0.645087	0.608079	0.834028	0.0130951	0.0753929	0.099658	0.0272884	0.431727	0.008887	0.149606	0.121342	0.369239	-0.949149	-1.65107
420881	32	21	2007	6	1	0.670657	0.425577	1	1	0.926	0.785461	0.018048	0.502276	0.58234	0.645087	0.608079	0.0715996	0.0130951	0.0753929	0.099658	0.431727	0.008887	0.149606	0.121342	0.372054	0.0724207	-0.629502	-0.209907
420881	32	22	2007	6	2	0.742426	0.46352	1	1	0.926	0.804801	0.35178	0.785461	0.502276	0.58234	0.645087	0.018048	0.0715996	0.0130951	0.0753929	0.431727	0.008887	0.149606	0.121342	0.311577	0.198581	-0.503342	-0.647971
420881	32	23	2007	7	1	0.68176	0.503728	1	1	0.926	0.83664	0.420801	0.804801	0.785461	0.502276	0.58234	0.35178	0.018048	0.0715996	0.0130951	0.431727	0.008887	0.149606	0.121342	0.307082	0.393126	-0.308797	-1.29522
420881	32	24	2007	7	2	0.766582	0.517342	1	1	0.926	0.83407	0.201209	0.83664	0.804801	0.785461	0.502276	0.420801	0.35178	0.018048	0.0715996	0.431727	0.008887	0.149606	0.121342	0.265728	0.317246	-0.384676	-0.454733
420881	32	25	2007	8	1	0.798835	0.506454	1	1	0.926	0.890525	0.0748933	0.83407	0.83664	0.804801	0.785461	0.201209	0.420801	0.35178	0.018048	0.431727	0.008887	0.149606	0.121342	0.425577	0.485065	-0.216857	0.501065
420881	32	26	2007	8	2	0.706083	0.466637	1	1	0.926	0.865749	0.152347	0.890525	0.83407	0.83664	0.804801	0.0748933	0.201209	0.420801	0.35178	0.431727	0.008887	0.149606	0.121342	0.46352	0.41137	-0.290552	1.10818
420881	32	27	2007	9	1	0.582301	0.344346	1	1	0.926	0.709699	0.0494794	0.865749	0.890525	0.83407	0.83664	0.152347	0.0748933	0.201209	0.420801	0.431727	0.008887	0.149606	0.121342	0.503728	-0.217114	-0.919037	0.66503
420881	32	28	2007	9	2	0.573399	0.316469	1	1	0.926	0.644366	0.0253492	0.709699	0.865749	0.890525	0.83407	0.0494794	0.152347	0.0748933	0.201209	0.431727	0.008887	0.149606	0.121342	0.517342	-0.487581	-1.1895	0.03819
420881	32	29	2007	10	1	0.565936	0.267545	1	1	0.926	0.567493	0.0167606	0.644366	0.709699	0.865749	0.890525	0.0253492	0.0494794	0.152347	0.0748933	0.431727	0.008887	0.149606	0.121342	0.506454	-0.746357	-1.44828
420881	32	30	2007	10	2	0.467167	0.21965	1	1	0.926	0.449193	0.0350476	0.567493	0.644366	0.709699	0.865749	0.0167606	0.0253492	0.0494794	0.152347	0.431727	0.008887	0.149606	0.121342	0.466637	-1.16469	-1.86661
420881	32	31	2008	6	1	0.574335	0.342986	1	1	0.926	0.76017	0.135598	0.449193	0.567493	0.644366	0.709699	0.0350476	0.0167606	0.0253492	0.0494794	0.431727	0.008887	0.149606	0.121342	0.344346	-0.0862573	-0.78818	1.53661
420881	32	32	2008	6	2	0.719866	0.466392	1	1	0.926	0.822051	0.065473	0.76017	0.449193	0.567493	0.644366	0.135598	0.0350476	0.0167606	0.0253492	0.431727	0.008887	0.149606	0.121342	0.316469	0.225364	-0.476558	0.292823
420881	32	33	2008	7	1	0.772619	0.561982	1	1	0.926	0.871368	0.262384	0.822051	0.76017	0.449193	0.567493	0.065473	0.135598	0.0350476	0.0167606	0.431727	0.008887	0.149606	0.121342	0.267545	0.489073	-0.212849	0.212849
420881	32	34	2008	7	2	0.824591	0.574219	1	1	0.926	0.850782	0.316604	0.871368	0.822051	0.76017	0.449193	0.262384	0.065473	0.135598	0.0350476	0.431727	0.008887	0.149606	0.121342	0.21965	0.492219	-0.209704	0.362853
420881	32	35	2008	8	1	0.745088	0.469556	1	1	0.926	0.88182	0.268561	0.850782	0.871368	0.822051	0.76017	0.316604	0.262384	0.065473	0.135598	0.431727	0.008887	0.149606	0.121342	0.342986	0.431128	-0.270794	1.50118
420881	32	36	2008	8	2	0.671163	0.384981	1	1	0.926	0.80098	0.356334	0.88182	0.850782	0.871368	0.822051	0.268561	0.316604	0.262384	0.065473	0.431727	0.008887	0.149606	0.121342	0.466392	0.133804	-0.568119	1.50934
420881	32	37	2008	9	1	0.628244	0.345349	1	1	0.926	0.720744	0.0574059	0.80098	0.88182	0.850782	0.871368	0.356334	0.268561	0.316604	0.262384	0.431727	0.008887	0.149606	0.121342	0.561982	-0.171398	-0.873321	-0.730695
420881	32	38	2008	9	2	0.538525	0.28562	1	1	0.926	0.653728	0.0133911	0.720744	0.80098	0.88182	0.850782	0.0574059	0.356334	0.268561	0.316604	0.431727	0.008887	0.149606	0.121342	0.574219	-0.488516	-1.19044	0.0391257
420881	32	39	2008	10	1	0.502692	0.250942	1	1	0.926	0.544843	0.0556578	0.653728	0.720744	0.80098	0.88182	0.0133911	0.0574059	0.356334	0.268561	0.431727	0.008887	0.149606	0.121342	0.469556	-0.793155	-1.49508
420881	32	40	2008	10	2	0.576427	0.26855	1	1	0.926	0.491235	0.116639	0.544843	0.653728	0.720744	0.80098	0.0556578	0.0133911	0.0574059	0.356334	0.431727	0.008887	0.149606	0.121342	0.384981	-0.967528	-1.66945
420982	33	1	2005	6	1	0.717549	0.444555	4	4	0.956	0.807931	0.129265									0.411518	0.110583	0.0106125	0.0418118
420982	33	2	2005	6	2	0.620968	0.531001	4	4	0.956	0.902424	0.135931	0.807931				0.129265				0.411518	0.110583	0.0106125	0.0418118
420982	33	3	2005	7	1	0.787505	0.567767	4	4	0.956	0.893555	0.253723	0.902424	0.807931			0.135931	0.129265			0.411518	0.110583	0.0106125	0.0418118
420982	33	4	2005	7	2	0.750614	0.535563	4	4	0.956	0.911175	0.190732	0.893555	0.902424	0.807931		0.253723	0.135931	0.129265		0.411518	0.110583	0.0106125	0.0418118		0.572049	1.1057
420982	33	5	2005	8	1	0.735188	0.48485	4	4	0.956	0.918149	0.146383	0.911175	0.893555	0.902424	0.807931	0.190732	0.253723	0.135931	0.129265	0.411518	0.110583	0.0106125	0.0418118	0.444555	0.511474	1.04513	-1.22886
420982	33	6	2005	8	2	0.663384	0.368869	4	4	0.956	0.711882	0.265258	0.918149	0.911175	0.893555	0.902424	0.146383	0.190732	0.253723	0.135931	0.411518	0.110583	0.0106125	0.0418118	0.531001	-0.18799	0.345663	0.154276
420982	33	7	2005	9	1	0.610846	0.380268	4	4	0.956	0.748677	0.137154	0.711882	0.918149	0.911175	0.893555	0.265258	0.146383	0.190732	0.253723	0.411518	0.110583	0.0106125	0.0418118	0.567767	-0.079681	0.453972	0.487247
420982	33	8	2005	9	2	0.46306	0.243213	4	4	0.956	0.718759	0.10029	0.748677	0.711882	0.918149	0.911175	0.137154	0.265258	0.146383	0.190732	0.411518	0.110583	0.0106125	0.0418118	0.535563	-0.356691	0.176962
420982	33	9	2005	10	1	0.434401	0.25077	4	4	0.956	0.562888	0.0315107	0.718759	0.748677	0.711882	0.918149	0.10029	0.137154	0.265258	0.146383	0.411518	0.110583	0.0106125	0.0418118	0.48485	-0.791376	-0.257723
420982	33	10	2005	10	2	0.397076	0.202329	4	4	0.956	0.425555	0.0275793	0.562888	0.718759	0.748677	0.711882	0.0315107	0.10029	0.137154	0.265258	0.411518	0.110583	0.0106125	0.0418118	0.368869	-1.27838	-0.744731
420982	33	11	2006	6	1	0.631548	0.413268	4	4	0.956	0.763267	0.0457956	0.425555	0.562888	0.718759	0.748677	0.0275793	0.0315107	0.10029	0.137154	0.411518	0.110583	0.0106125	0.0418118	0.380268	-0.0341658	0.499487	0.64517
420982	33	12	2006	6	2	0.593762	0.548959	4	4	0.956	0.907704	0.0902859	0.763267	0.425555	0.562888	0.718759	0.0457956	0.0275793	0.0315107	0.10029	0.411518	0.110583	0.0106125	0.0418118	0.243213	0.541362	1.07502	-0.0781451
420982	33	13	2006	7	1	0.819534	0.510852	4	4	0.956	0.860103	0.186888	0.907704	0.763267	0.425555	0.562888	0.0902859	0.0457956	0.0275793	0.0315107	0.411518	0.110583	0.0106125	0.0418118	0.25077	0.373042	0.906695	-1.3192
420982	33	14	2006	7	2	0.786857	0.614908	4	4	0.956	0.391629	0.160293	0.860103	0.907704	0.763267	0.425555	0.186888	0.0902859	0.0457956	0.0275793	0.411518	0.110583	0.0106125	0.0418118	0.202329	-0.918836	-0.385183	0.538333
420982	33	15	2006	8	1	0.754641	0.505212	4	4	0.956	0.38345	0.178642	0.391629	0.860103	0.907704	0.763267	0.160293	0.186888	0.0902859	0.0457956	0.411518	0.110583	0.0106125	0.0418118	0.413268	-1.06606	-0.532409	1.28084
420982	33	16	2006	8	2	0.512289	0.314512	4	4	0.956	0.383409	0.0205762	0.38345	0.391629	0.860103	0.907704	0.178642	0.160293	0.186888	0.0902859	0.411518	0.110583	0.0106125	0.0418118	0.548959	-1.27287	-0.73922	0.555484
420982	33	17	2006	9	1	0.600485	0.355678	4	4	0.956	0.282436	0.0953494	0.383409	0.38345	0.391629	0.860103	0.0205762	0.178642	0.160293	0.186888	0.411518	0.110583	0.0106125	0.0418118	0.510852	-1.54047	-1.00682
420982	33	18	2006	9	2	0.499035	0.261129	4	4	0.956	0.286332	0.0612344	0.282436	0.383409	0.38345	0.391629	0.0953494	0.0205762	0.178642	0.160293	0.411518	0.110583	0.0106125	0.0418118	0.614908	-1.60414	-1.07049
420982	33	19	2006	10	1	0.521677	0.262175	4	4	0.956	0.26207	0.0084339	0.286332	0.282436	0.383409	0.38345	0.0612344	0.0953494	0.0205762	0.178642	0.411518	0.110583	0.0106125	0.0418118	0.505212	-1.72415	-1.19049
420982	33	20	2006	10	2	0.457976	0.250905	4	4	0.956	0.224924	0.0567809	0.26207	0.286332	0.282436	0.383409	0.0084339	0.0612344	0.0953494	0.0205762	0.411518	0.110583	0.0106125	0.0418118	0.314512	-1.82712	-1.29347
420982	33	21	2007	6	1	0.698739	0.465168	4	4	0.956	0.773468	0.0238706	0.224924	0.26207	0.286332	0.282436	0.0567809	0.0084339	0.0612344	0.0953494	0.411518	0.110583	0.0106125	0.0418118	0.355678	0.0476424	0.581295	0.516938
420982	33	22	2007	6	2	0.792681	0.513302	4	4	0.956	0.817808	0.318596	0.773468	0.224924	0.26207	0.286332	0.0238706	0.0567809	0.0084339	0.0612344	0.411518	0.110583	0.0106125	0.0418118	0.261129	0.258514	0.792167	0.204703
420982	33	23	2007	7	1	0.835137	0.613403	4	4	0.956	0.879656	0.484021	0.817808	0.773468	0.224924	0.26207	0.318596	0.0238706	0.0567809	0.0084339	0.411518	0.110583	0.0106125	0.0418118	0.262175	0.614038	1.14769	-0.647752
420982	33	24	2007	7	2	0.806637	0.545972	4	4	0.956	0.859417	0.170096	0.879656	0.817808	0.773468	0.224924	0.484021	0.318596	0.0238706	0.0567809	0.411518	0.110583	0.0106125	0.0418118	0.250905	0.400966	0.934619	-0.650411
420982	33	25	2007	8	1	0.785669	0.528173	4	4	0.956	0.908369	0.084801	0.859417	0.879656	0.817808	0.773468	0.170096	0.484021	0.318596	0.0238706	0.411518	0.110583	0.0106125	0.0418118	0.465168	0.51721	1.05086	-0.652276
420982	33	26	2007	8	2	0.619036	0.363968	4	4	0.956	0.887257	0.152754	0.908369	0.859417	0.879656	0.817808	0.084801	0.170096	0.484021	0.318596	0.411518	0.110583	0.0106125	0.0418118	0.513302	0.352708	0.886361	0.421689
420982	33	27	2007	9	1	0.498909	0.289793	4	4	0.956	0.712244	0.0284583	0.887257	0.908369	0.859417	0.879656	0.152754	0.084801	0.170096	0.484021	0.411518	0.110583	0.0106125	0.0418118	0.613403	-0.306973	0.22668	-0.639184
420982	33	28	2007	9	2	0.501387	0.274883	4	4	0.956	0.680605	0.011106	0.712244	0.887257	0.908369	0.859417	0.0284583	0.152754	0.084801	0.170096	0.411518	0.110583	0.0106125	0.0418118	0.545972	-0.454923	0.0787294
420982	33	29	2007	10	1	0.473805	0.224595	4	4	0.956	0.590828	0.016929	0.680605	0.712244	0.887257	0.908369	0.011106	0.0284583	0.152754	0.084801	0.411518	0.110583	0.0106125	0.0418118	0.528173	-0.749768	-0.216115
420982	33	30	2007	10	2	0.399192	0.191383	4	4	0.956	0.430454	0.028392	0.590828	0.680605	0.712244	0.887257	0.016929	0.011106	0.0284583	0.152754	0.411518	0.110583	0.0106125	0.0418118	0.363968	-1.28295	-0.749297
420982	33	31	2008	6	1	0.639539	0.461172	4	4	0.956	0.744752	0.136398	0.430454	0.590828	0.680605	0.712244	0.028392	0.016929	0.011106	0.0284583	0.411518	0.110583	0.0106125	0.0418118	0.289793	-0.0377961	0.495857	1.03734
420982	33	32	2008	6	2	0.63802	0.564981	4	4	0.956	0.799606	0.0919534	0.744752	0.430454	0.590828	0.680605	0.136398	0.028392	0.016929	0.011106	0.411518	0.110583	0.0106125	0.0418118	0.274883	0.239701	0.773354	0.415276
420982	33	33	2008	7	1	0.807944	0.603281	4	4	0.956	0.886936	0.314261	0.799606	0.744752	0.430454	0.590828	0.0919534	0.136398	0.028392	0.016929	0.411518	0.110583	0.0106125	0.0418118	0.224595	0.559768	1.09342	-0.940271
420982	33	34	2008	7	2	0.802734	0.556473	4	4	0.956	0.871909	0.275572	0.886936	0.799606	0.744752	0.430454	0.314261	0.0919534	0.136398	0.028392	0.411518	0.110583	0.0106125	0.0418118	0.191383	0.502022	1.03567	0.853373
420982	33	35	2008	8	1	0.732582	0.442113	4	4	0.956	0.893913	0.268499	0.871909	0.886936	0.799606	0.744752	0.275572	0.314261	0.0919534	0.136398	0.411518	0.110583	0.0106125	0.0418118	0.461172	0.402798	0.936451	-0.0547921
420982	33	36	2008	8	2	0.635614	0.36983	4	4	0.956	0.806812	0.366938	0.893913	0.871909	0.886936	0.799606	0.268499	0.275572	0.314261	0.0919534	0.411518	0.110583	0.0106125	0.0418118	0.564981	0.122107	0.65576	0.0174453
420982	33	37	2008	9	1	0.545781	0.29779	4	4	0.956	0.722162	0.0543312	0.806812	0.893913	0.871909	0.886936	0.366938	0.268499	0.275572	0.314261	0.411518	0.110583	0.0106125	0.0418118	0.603281	-0.253883	0.27977	0.118816
420982	33	38	2008	9	2	0.467298	0.246616	4	4	0.956	0.683833	0.0175788	0.722162	0.806812	0.893913	0.871909	0.0543312	0.366938	0.268499	0.275572	0.411518	0.110583	0.0106125	0.0418118	0.556473	-0.470289	0.0633636
420982	33	39	2008	10	1	0.442221	0.243401	4	4	0.956	0.531541	0.0568653	0.683833	0.722162	0.806812	0.893913	0.0175788	0.0543312	0.366938	0.268499	0.411518	0.110583	0.0106125	0.0418118	0.442113	-0.867458	-0.333805
420982	33	40	2008	10	2	0.536231	0.261497	4	4	0.956	0.498798	0.119445	0.531541	0.683833	0.722162	0.806812	0.0568653	0.0175788	0.0543312	0.366938	0.411518	0.110583	0.0106125	0.0418118	0.36983	-0.98211	-0.448457
421302	34	1	2005	6	1	0.713407	0.436886	1	1	0.856	0.795304	0.127444									0.902725	0.0319287	0.0151607	0.0750392
421302	34	2	2005	6	2	0.710895	0.471081	1	1	0.856	0.879749	0.124561	0.795304				0.127444				0.902725	0.0319287	0.0151607	0.0750392
421302	34	3	2005	7	1	0.796612	0.517782	1	1	0.856	0.861984	0.311026	0.879749	0.795304			0.124561	0.127444			0.902725	0.0319287	0.0151607	0.0750392
421302	34	4	2005	7	2	0.787467	0.542877	1	1	0.856	0.894387	0.235288	0.861984	0.879749	0.795304		0.311026	0.124561	0.127444		0.902725	0.0319287	0.0151607	0.0750392		0.529607	0.321233	-1.47255
421302	34	5	2005	8	1	0.78823	0.512881	1	1	0.856	0.902201	0.165897	0.894387	0.861984	0.879749	0.795304	0.235288	0.311026	0.124561	0.127444	0.902725	0.0319287	0.0151607	0.0750392	0.436886	0.477782	0.269408	-0.116259
421302	34	6	2005	8	2	0.749212	0.411987	1	1	0.856	0.674124	0.296859	0.902201	0.894387	0.861984	0.879749	0.165897	0.235288	0.311026	0.124561	0.902725	0.0319287	0.0151607	0.0750392	0.471081	-0.257591	-0.465965	1.2144
421302	34	7	2005	9	1	0.688332	0.367901	1	1	0.856	0.714509	0.112373	0.674124	0.902201	0.894387	0.861984	0.296859	0.165897	0.235288	0.311026	0.902725	0.0319287	0.0151607	0.0750392	0.517782	-0.204316	-0.41269	1.29435
421302	34	8	2005	9	2	0.619963	0.281457	1	1	0.856	0.668284	0.109738	0.714509	0.674124	0.902201	0.894387	0.112373	0.296859	0.165897	0.235288	0.902725	0.0319287	0.0151607	0.0750392	0.542877	-0.481452	-0.689825	0.689825
421302	34	9	2005	10	1	0.576116	0.296364	1	1	0.856	0.509526	0.0436412	0.668284	0.714509	0.674124	0.902201	0.109738	0.112373	0.296859	0.165897	0.902725	0.0319287	0.0151607	0.0750392	0.512881	-0.903788	-1.11216	-0.0391514
421302	34	10	2005	10	2	0.474934	0.223654	1	1	0.856	0.395752	0.0277897	0.509526	0.668284	0.714509	0.674124	0.0436412	0.109738	0.112373	0.296859	0.902725	0.0319287	0.0151607	0.0750392	0.411987	-1.36218	-1.57055
421302	34	11	2006	6	1	0.664589	0.417682	1	1	0.856	0.747113	0.0322888	0.395752	0.509526	0.668284	0.714509	0.0277897	0.0436412	0.109738	0.112373	0.902725	0.0319287	0.0151607	0.0750392	0.367901	-0.0927428	-0.301117	1.71339
421302	34	12	2006	6	2	0.645729	0.515001	1	1	0.856	0.872029	0.102822	0.747113	0.395752	0.509526	0.668284	0.0322888	0.0277897	0.0436412	0.109738	0.902725	0.0319287	0.0151607	0.0750392	0.281457	0.388026	0.179652	1.35355
421302	34	13	2006	7	1	0.785611	0.479249	1	1	0.856	0.844454	0.173672	0.872029	0.747113	0.395752	0.509526	0.102822	0.0322888	0.0277897	0.0436412	0.902725	0.0319287	0.0151607	0.0750392	0.296364	0.28038	0.0720068	-0.785891
421302	34	14	2006	7	2	0.798002	0.540621	1	1	0.856	0.538742	0.164854	0.844454	0.872029	0.747113	0.395752	0.173672	0.102822	0.0322888	0.0277897	0.902725	0.0319287	0.0151607	0.0750392	0.223654	-0.574692	-0.783066	-1.1517
421302	34	15	2006	8	1	0.787262	0.495369	1	1	0.856	0.548713	0.156372	0.538742	0.844454	0.872029	0.747113	0.164854	0.173672	0.102822	0.0322888	0.902725	0.0319287	0.0151607	0.0750392	0.417682	-0.592973	-0.801346	-1.96421
421302	34	16	2006	8	2	0.70816	0.37811	1	1	0.856	0.52425	0.0196408	0.548713	0.538742	0.844454	0.872029	0.156372	0.164854	0.173672	0.102822	0.902725	0.0319287	0.0151607	0.0750392	0.515001	-0.800147	-1.00852	-0.926246
421302	34	17	2006	9	1	0.712862	0.401119	1	1	0.856	0.361039	0.109217	0.52425	0.548713	0.538742	0.844454	0.0196408	0.156372	0.164854	0.173672	0.902725	0.0319287	0.0151607	0.0750392	0.479249	-1.26301	-1.47138
421302	34	18	2006	9	2	0.65132	0.341005	1	1	0.856	0.393528	0.0720344	0.361039	0.52425	0.548713	0.538742	0.109217	0.0196408	0.156372	0.164854	0.902725	0.0319287	0.0151607	0.0750392	0.540621	-1.21081	-1.41919	-0.184826
421302	34	19	2006	10	1	0.604677	0.304562	1	1	0.856	0.362517	0.0050749	0.393528	0.361039	0.52425	0.548713	0.0720344	0.109217	0.0196408	0.156372	0.902725	0.0319287	0.0151607	0.0750392	0.495369	-1.39203	-1.6004	-0.814425
421302	34	20	2006	10	2	0.524092	0.260263	1	1	0.856	0.295306	0.0395312	0.362517	0.393528	0.361039	0.52425	0.0050749	0.0720344	0.109217	0.0196408	0.902725	0.0319287	0.0151607	0.0750392	0.37811	-1.62088	-1.82926
421302	34	21	2007	6	1	0.780874	0.435033	1	1	0.856	0.750837	0.0107219	0.295306	0.362517	0.393528	0.361039	0.0395312	0.0050749	0.0720344	0.109217	0.902725	0.0319287	0.0151607	0.0750392	0.401119	-0.0664444	-0.274818	1.68709
421302	34	22	2007	6	2	0.81589	0.475627	1	1	0.856	0.79839	0.331852	0.750837	0.295306	0.362517	0.393528	0.0107219	0.0395312	0.0050749	0.0720344	0.902725	0.0319287	0.0151607	0.0750392	0.341005	0.149814	-0.0585595	-0.655325
421302	34	23	2007	7	1	0.744568	0.563444	1	1	0.856	0.824032	0.505041	0.79839	0.750837	0.295306	0.362517	0.331852	0.0107219	0.0395312	0.0050749	0.902725	0.0319287	0.0151607	0.0750392	0.304562	0.384066	0.175693	0.641935
421302	34	24	2007	7	2	0.815687	0.52478	1	1	0.856	0.825588	0.179311	0.824032	0.79839	0.750837	0.295306	0.505041	0.331852	0.0107219	0.0395312	0.902725	0.0319287	0.0151607	0.0750392	0.260263	0.263106	0.0547325	-1.9895
421302	34	25	2007	8	1	0.815986	0.490676	1	1	0.856	0.869928	0.0780864	0.825588	0.824032	0.79839	0.750837	0.179311	0.505041	0.331852	0.0107219	0.902725	0.0319287	0.0151607	0.0750392	0.435033	0.348098	0.139725	1.20457
421302	34	26	2007	8	2	0.757252	0.446586	1	1	0.856	0.858286	0.135402	0.869928	0.825588	0.824032	0.79839	0.0780864	0.179311	0.505041	0.331852	0.902725	0.0319287	0.0151607	0.0750392	0.475627	0.340776	0.132403	0.916677
421302	34	27	2007	9	1	0.661135	0.377179	1	1	0.856	0.67674	0.0316616	0.858286	0.869928	0.825588	0.824032	0.135402	0.0780864	0.179311	0.505041	0.902725	0.0319287	0.0151607	0.0750392	0.563444	-0.330984	-0.539358	-1.39541
421302	34	28	2007	9	2	0.632677	0.345573	1	1	0.856	0.62809	0.0186283	0.67674	0.858286	0.869928	0.825588	0.0316616	0.135402	0.0780864	0.179311	0.902725	0.0319287	0.0151607	0.0750392	0.52478	-0.546728	-0.755102	-0.396211
421302	34	29	2007	10	1	0.585429	0.268711	1	1	0.856	0.538761	0.0222467	0.62809	0.67674	0.858286	0.869928	0.0186283	0.0316616	0.135402	0.0780864	0.902725	0.0319287	0.0151607	0.0750392	0.490676	-0.873355	-1.08173
421302	34	30	2007	10	2	0.501335	0.226823	1	1	0.856	0.402017	0.028519	0.538761	0.62809	0.67674	0.858286	0.0222467	0.0186283	0.0316616	0.135402	0.902725	0.0319287	0.0151607	0.0750392	0.446586	-1.34302	-1.5514
421302	34	31	2008	6	1	0.655762	0.416278	1	1	0.856	0.731554	0.0939341	0.402017	0.538761	0.62809	0.67674	0.028519	0.0222467	0.0186283	0.0316616	0.902725	0.0319287	0.0151607	0.0750392	0.377179	-0.144184	-0.352558	1.82756
421302	34	32	2008	6	2	0.729971	0.476141	1	1	0.856	0.783002	0.0583992	0.731554	0.402017	0.538761	0.62809	0.0939341	0.028519	0.0222467	0.0186283	0.902725	0.0319287	0.0151607	0.0750392	0.345573	0.0740937	-0.13428	-0.0494557
421302	34	33	2008	7	1	0.748602	0.513682	1	1	0.856	0.862603	0.27298	0.783002	0.731554	0.402017	0.538761	0.0583992	0.0939341	0.028519	0.0222467	0.902725	0.0319287	0.0151607	0.0750392	0.268711	0.374724	0.16635	0.882729
421302	34	34	2008	7	2	0.797663	0.532271	1	1	0.856	0.83136	0.355984	0.862603	0.783002	0.731554	0.402017	0.27298	0.0583992	0.0939341	0.028519	0.902725	0.0319287	0.0151607	0.0750392	0.226823	0.347786	0.139413	0.259174
421302	34	35	2008	8	1	0.774722	0.45315	1	1	0.856	0.863249	0.254135	0.83136	0.862603	0.783002	0.731554	0.355984	0.27298	0.0583992	0.0939341	0.902725	0.0319287	0.0151607	0.0750392	0.416278	0.314382	0.106008	0.484841
421302	34	36	2008	8	2	0.748138	0.418217	1	1	0.856	0.782002	0.367601	0.863249	0.83136	0.862603	0.783002	0.254135	0.355984	0.27298	0.0583992	0.902725	0.0319287	0.0151607	0.0750392	0.476141	0.0675268	-0.140847	0.140847
421302	34	37	2008	9	1	0.708481	0.373595	1	1	0.856	0.687329	0.048503	0.782002	0.863249	0.83136	0.862603	0.367601	0.254135	0.355984	0.27298	0.902725	0.0319287	0.0151607	0.0750392	0.513682	-0.274858	-0.483232	-0.668081
421302	34	38	2008	9	2	0.60595	0.316992	1	1	0.856	0.632765	0.0219726	0.687329	0.782002	0.863249	0.83136	0.048503	0.367601	0.254135	0.355984	0.902725	0.0319287	0.0151607	0.0750392	0.532271	-0.563121	-0.771495	-1.16327
421302	34	39	2008	10	1	0.585814	0.292949	1	1	0.856	0.512492	0.0345686	0.632765	0.687329	0.782002	0.863249	0.0219726	0.048503	0.367601	0.254135	0.902725	0.0319287	0.0151607	0.0750392	0.45315	-0.886348	-1.09472
421302	34	40	2008	10	2	0.598384	0.25562	1	1	0.856	0.464387	0.105672	0.512492	0.632765	0.687329	0.782002	0.0345686	0.0219726	0.048503	0.367601	0.902725	0.0319287	0.0151607	0.0750392	0.418217	-1.10995	-1.31833
430521	35	1	2005	6	1	0.732383	0.45896	4	1	0.205	0.795401	0.21671									0.141716	0.544155	0.0283808	0.249894
430521	35	2	2005	6	2	0.689138	0.492617	4	1	0.205	0.860189	0.239653	0.795401				0.21671				0.141716	0.544155	0.0283808	0.249894
430521	35	3	2005	7	1	0.717892	0.463559	4	1	0.205	0.912085	0.0542562	0.860189	0.795401			0.239653	0.21671			0.141716	0.544155	0.0283808	0.249894
430521	35	4	2005	7	2	0.725363	0.448972	4	1	0.205	0.898921	0.0650822	0.912085	0.860189	0.795401		0.0542562	0.239653	0.21671		0.141716	0.544155	0.0283808	0.249894		-0.31681	0.0665216	1.12211
430521	35	5	2005	8	1	0.634024	0.518898	4	1	0.205	0.873018	0.0983488	0.898921	0.912085	0.860189	0.795401	0.0650822	0.0542562	0.239653	0.21671	0.141716	0.544155	0.0283808	0.249894	0.45896	-0.284054	0.0992778	0.949801
430521	35	6	2005	8	2	0.664988	0.387522	4	1	0.205	0.756733	0.0451347	0.873018	0.898921	0.912085	0.860189	0.0983488	0.0650822	0.0542562	0.239653	0.141716	0.544155	0.0283808	0.249894	0.492617	-0.812221	-0.428889	1.42576
430521	35	7	2005	9	1	0.574489	0.358055	4	1	0.205	0.731916	0.0731811	0.756733	0.873018	0.898921	0.912085	0.0451347	0.0983488	0.0650822	0.0542562	0.141716	0.544155	0.0283808	0.249894	0.463559	-0.921141	-0.53781	1.12866
430521	35	8	2005	9	2	0.549019	0.272932	4	1	0.205	0.772162	0.0287475	0.731916	0.756733	0.873018	0.898921	0.0731811	0.0451347	0.0983488	0.0650822	0.141716	0.544155	0.0283808	0.249894	0.448972	-0.883099	-0.499767	1.17297
430521	35	9	2005	10	1	0.501912	0.258509	4	1	0.205	0.581866	0.0307692	0.772162	0.731916	0.756733	0.873018	0.0287475	0.0731811	0.0451347	0.0983488	0.141716	0.544155	0.0283808	0.249894	0.518898	-1.48553	-1.1022	0.918459
430521	35	10	2005	10	2	0.449006	0.205768	4	1	0.205	0.472533	0.0462108	0.581866	0.772162	0.731916	0.756733	0.0307692	0.0287475	0.0731811	0.0451347	0.141716	0.544155	0.0283808	0.249894	0.387522	-1.8564	-1.47307	0.321757
430521	35	11	2006	6	1	0.713192	0.444536	4	1	0.205	0.744188	0.298036	0.472533	0.581866	0.772162	0.731916	0.0462108	0.0307692	0.0287475	0.0731811	0.141716	0.544155	0.0283808	0.249894	0.358055	-0.754275	-0.370943	1.5156
430521	35	12	2006	6	2	0.725784	0.491202	4	1	0.205	0.866324	0.17713	0.744188	0.472533	0.581866	0.772162	0.298036	0.0462108	0.0307692	0.0287475	0.141716	0.544155	0.0283808	0.249894	0.272932	-0.337082	0.0462498	1.89464
430521	35	13	2006	7	1	0.708535	0.489566	4	1	0.205	0.91488	0.2675	0.866324	0.744188	0.472533	0.581866	0.17713	0.298036	0.0462108	0.0307692	0.141716	0.544155	0.0283808	0.249894	0.258509	-0.221689	0.161642	0.720017
430521	35	14	2006	7	2	0.735205	0.474002	4	1	0.205	0.885652	0.209287	0.91488	0.866324	0.744188	0.472533	0.2675	0.17713	0.298036	0.0462108	0.141716	0.544155	0.0283808	0.249894	0.205768	-0.267304	0.116028	1.0726
430521	35	15	2006	8	1	0.734604	0.461036	4	1	0.205	0.883044	0.144992	0.885652	0.91488	0.866324	0.744188	0.209287	0.2675	0.17713	0.298036	0.141716	0.544155	0.0283808	0.249894	0.444536	-0.336936	0.0463952	1.00268
430521	35	16	2006	8	2	0.673373	0.447716	4	1	0.205	0.867902	0.0622761	0.883044	0.885652	0.91488	0.866324	0.144992	0.209287	0.2675	0.17713	0.141716	0.544155	0.0283808	0.249894	0.491202	-0.39104	-0.0077082	1.00458
430521	35	17	2006	9	1	0.736694	0.451794	4	1	0.205	0.71877	0.134454	0.867902	0.883044	0.885652	0.91488	0.0622761	0.144992	0.209287	0.2675	0.141716	0.544155	0.0283808	0.249894	0.489566	-0.830907	-0.447575	1.03842
430521	35	18	2006	9	2	0.626573	0.378032	4	1	0.205	0.642762	0.0007589	0.71877	0.867902	0.883044	0.885652	0.134454	0.0622761	0.144992	0.209287	0.141716	0.544155	0.0283808	0.249894	0.474002	-1.15181	-0.768482	1.44169
430521	35	19	2006	10	1	0.540137	0.282212	4	1	0.205	0.655303	0.0416677	0.642762	0.71877	0.867902	0.883044	0.0007589	0.134454	0.0622761	0.144992	0.141716	0.544155	0.0283808	0.249894	0.461036	-1.24612	-0.862793	0.679057
430521	35	20	2006	10	2	0.539504	0.262152	4	1	0.205	0.630396	0.113512	0.655303	0.642762	0.71877	0.867902	0.0416677	0.0007589	0.134454	0.0622761	0.141716	0.544155	0.0283808	0.249894	0.447716	-1.29712	-0.913784	-0.237529
430521	35	21	2007	6	1	0.711225	0.470073	4	1	0.205	0.765211	0.315061	0.630396	0.655303	0.642762	0.71877	0.113512	0.0416677	0.0007589	0.134454	0.141716	0.544155	0.0283808	0.249894	0.451794	-0.661938	-0.278606	-0.508654
430521	35	22	2007	6	2	0.72623	0.520702	4	1	0.205	0.857905	0.101608	0.765211	0.630396	0.655303	0.642762	0.315061	0.113512	0.0416677	0.0007589	0.141716	0.544155	0.0283808	0.249894	0.378032	-0.348141	0.0351906	-0.447694
430521	35	23	2007	7	1	0.699865	0.48054	4	1	0.205	0.923447	0.0951151	0.857905	0.765211	0.630396	0.655303	0.101608	0.315061	0.113512	0.0416677	0.141716	0.544155	0.0283808	0.249894	0.282212	-0.229018	0.154313	-1.55284
430521	35	24	2007	7	2	0.662649	0.434658	4	1	0.205	0.919623	0.0201547	0.923447	0.857905	0.765211	0.630396	0.0951151	0.101608	0.315061	0.113512	0.141716	0.544155	0.0283808	0.249894	0.262152	-0.237569	0.145763	-1.86998
430521	35	25	2007	8	1	0.658485	0.431539	4	1	0.205	0.915794	0.0544722	0.919623	0.923447	0.857905	0.765211	0.0201547	0.0951151	0.101608	0.315061	0.141716	0.544155	0.0283808	0.249894	0.470073	-0.28929	0.094042	-1.56495
430521	35	26	2007	8	2	0.646355	0.41598	4	1	0.205	0.854249	0.361796	0.915794	0.919623	0.923447	0.857905	0.0544722	0.0201547	0.0951151	0.101608	0.141716	0.544155	0.0283808	0.249894	0.520702	-0.431651	-0.0483192	-0.904441
430521	35	27	2007	9	1	0.643151	0.385756	4	1	0.205	0.710218	0.211031	0.854249	0.915794	0.919623	0.923447	0.361796	0.0544722	0.0201547	0.0951151	0.141716	0.544155	0.0283808	0.249894	0.48054	-0.910604	-0.527272	-0.38145
430521	35	28	2007	9	2	0.641055	0.367978	4	1	0.205	0.658456	0.0245145	0.710218	0.854249	0.915794	0.919623	0.211031	0.361796	0.0544722	0.0201547	0.141716	0.544155	0.0283808	0.249894	0.434658	-1.1623	-0.778972	-0.12975
430521	35	29	2007	10	1	0.624678	0.325601	4	1	0.205	0.643445	0.0085354	0.658456	0.710218	0.854249	0.915794	0.0245145	0.211031	0.361796	0.0544722	0.141716	0.544155	0.0283808	0.249894	0.431539	-1.19723	-0.813894	-0.657012
430521	35	30	2007	10	2	0.491904	0.26053	4	1	0.205	0.451712	0.0043461	0.643445	0.658456	0.710218	0.854249	0.0085354	0.0245145	0.211031	0.361796	0.141716	0.544155	0.0283808	0.249894	0.41598	-1.84405	-1.46072	-0.474044
430521	35	31	2008	6	1	0.553547	0.482975	4	1	0.205	0.770983	0.219329	0.451712	0.643445	0.658456	0.710218	0.0043461	0.0085354	0.0245145	0.211031	0.141716	0.544155	0.0283808	0.249894	0.385756	-0.645886	-0.262554	-0.288927
430521	35	32	2008	6	2	0.765808	0.453949	4	1	0.205	0.810506	0.0951067	0.770983	0.451712	0.643445	0.658456	0.219329	0.0043461	0.0085354	0.0245145	0.141716	0.544155	0.0283808	0.249894	0.367978	-0.561519	-0.178188	-0.0055478
430521	35	33	2008	7	1	0.71628	0.478589	4	1	0.205	0.878995	0.165999	0.810506	0.770983	0.451712	0.643445	0.0951067	0.219329	0.0043461	0.0085354	0.141716	0.544155	0.0283808	0.249894	0.325601	-0.359739	0.0235921	-1.17491
430521	35	34	2008	7	2	0.729201	0.490507	4	1	0.205	0.918328	0.0650016	0.878995	0.810506	0.770983	0.451712	0.165999	0.0951067	0.219329	0.0043461	0.141716	0.544155	0.0283808	0.249894	0.26053	-0.184365	0.198967	-1.66987
430521	35	35	2008	8	1	0.705487	0.485716	4	1	0.205	0.886637	0.109292	0.918328	0.878995	0.810506	0.770983	0.0650016	0.165999	0.0951067	0.219329	0.141716	0.544155	0.0283808	0.249894	0.482975	-0.317389	0.0659429	-1.53685
430521	35	36	2008	8	2	0.596866	0.436192	4	1	0.205	0.844876	0.153386	0.886637	0.918328	0.878995	0.810506	0.109292	0.0650016	0.165999	0.0951067	0.141716	0.544155	0.0283808	0.249894	0.453949	-0.459162	-0.0758303	-0.638054
430521	35	37	2008	9	1	0.672964	0.392129	4	1	0.205	0.766289	0.136839	0.844876	0.886637	0.918328	0.878995	0.153386	0.109292	0.0650016	0.165999	0.141716	0.544155	0.0283808	0.249894	0.478589	-0.764296	-0.380964	-0.527758
430521	35	38	2008	9	2	0.655318	0.33136	4	1	0.205	0.743024	0.0241608	0.766289	0.844876	0.886637	0.918328	0.136839	0.153386	0.109292	0.0650016	0.141716	0.544155	0.0283808	0.249894	0.490507	-0.916185	-0.532853	-0.375869
430521	35	39	2008	10	1	0.575022	0.327979	4	1	0.205	0.591795	0.0116541	0.743024	0.766289	0.844876	0.886637	0.0241608	0.136839	0.153386	0.109292	0.141716	0.544155	0.0283808	0.249894	0.485716	-1.37471	-0.991382	-0.479524
430521	35	40	2008	10	2	0.530697	0.254847	4	1	0.205	0.557649	0.0488338	0.591795	0.743024	0.766289	0.844876	0.0116541	0.0241608	0.136839	0.153386	0.141716	0.544155	0.0283808	0.249894	0.436192	-1.53822	-1.15489	-0.779877
431124	36	1	2005	6	1	0.618146	0.484118	4	1	0.847	0.842196	0.300422									0.0256501	0.0195166	0	0.165624
431124	36	2	2005	6	2	0.665704	0.502816	4	1	0.847	0.87507	0.384222	0.842196				0.300422				0.0256501	0.0195166	0	0.165624
431124	36	3	2005	7	1	0.67325	0.455053	4	1	0.847	0.910052	0.0650832	0.87507	0.842196			0.384222	0.300422			0.0256501	0.0195166	0	0.165624
431124	36	4	2005	7	2	0.705314	0.38915	4	1	0.847	0.90004	0.0514966	0.910052	0.87507	0.842196		0.0650832	0.384222	0.300422		0.0256501	0.0195166	0	0.165624		0.461585	1.28194	-2.75284
431124	36	5	2005	8	1	0.599243	0.446925	4	1	0.847	0.890555	0.106323	0.90004	0.910052	0.87507	0.842196	0.0514966	0.0650832	0.384222	0.300422	0.0256501	0.0195166	0	0.165624	0.484118	0.560647	1.381	-1.67221
431124	36	6	2005	8	2	0.718963	0.405542	4	1	0.847	0.809577	0.0551671	0.890555	0.90004	0.910052	0.87507	0.106323	0.0514966	0.0650832	0.384222	0.0256501	0.0195166	0	0.165624	0.502816	0.2173	1.03765	1.52631
431124	36	7	2005	9	1	0.66296	0.405066	4	1	0.847	0.766916	0.0485189	0.809577	0.890555	0.90004	0.910052	0.0551671	0.106323	0.0514966	0.0650832	0.0256501	0.0195166	0	0.165624	0.455053	0.0736938	0.894047	1.21835
431124	36	8	2005	9	2	0.661562	0.323366	4	1	0.847	0.796439	0.0509241	0.766916	0.809577	0.890555	0.90004	0.0485189	0.0551671	0.106323	0.0514966	0.0256501	0.0195166	0	0.165624	0.38915	0.0908905	0.911244	1.24018
431124	36	9	2005	10	1	0.605769	0.282205	4	1	0.847	0.63803	0.0109612	0.796439	0.766916	0.809577	0.890555	0.0509241	0.0485189	0.0551671	0.106323	0.0256501	0.0195166	0	0.165624	0.446925	-0.441922	0.378431	0.503228
431124	36	10	2005	10	2	0.60624	0.280472	4	1	0.847	0.528253	0.0223739	0.63803	0.796439	0.766916	0.809577	0.0109612	0.0509241	0.0485189	0.0551671	0.0256501	0.0195166	0	0.165624	0.405542	-0.775996	0.044357	0.628848
431124	36	11	2006	6	1	0.679579	0.466471	4	1	0.847	0.778983	0.371642	0.528253	0.63803	0.796439	0.766916	0.0223739	0.0109612	0.0509241	0.0485189	0.0256501	0.0195166	0	0.165624	0.405066	0.235139	1.05549	0.851228
431124	36	12	2006	6	2	0.663062	0.481718	4	1	0.847	0.885764	0.144936	0.778983	0.528253	0.63803	0.796439	0.371642	0.0223739	0.0109612	0.0509241	0.0256501	0.0195166	0	0.165624	0.323366	0.558037	1.37839	0.474058
431124	36	13	2006	7	1	0.704269	0.44917	4	1	0.847	0.921641	0.320302	0.885764	0.778983	0.528253	0.63803	0.144936	0.371642	0.0223739	0.0109612	0.0256501	0.0195166	0	0.165624	0.282205	0.592204	1.41256	0.615168
431124	36	14	2006	7	2	0.71809	0.482505	4	1	0.847	0.880469	0.327972	0.921641	0.885764	0.778983	0.528253	0.320302	0.144936	0.371642	0.0223739	0.0256501	0.0195166	0	0.165624	0.280472	0.6117	1.43205	0.230453
431124	36	15	2006	8	1	0.706959	0.472283	4	1	0.847	0.874801	0.198661	0.880469	0.921641	0.885764	0.778983	0.327972	0.320302	0.144936	0.371642	0.0256501	0.0195166	0	0.165624	0.466471	0.50158	1.32193	0.558126
431124	36	16	2006	8	2	0.682052	0.444883	4	1	0.847	0.869077	0.0882774	0.874801	0.880469	0.921641	0.885764	0.198661	0.327972	0.320302	0.144936	0.0256501	0.0195166	0	0.165624	0.481718	0.456493	1.27685	-0.307345
431124	36	17	2006	9	1	0.764667	0.445054	4	1	0.847	0.737091	0.141428	0.869077	0.874801	0.880469	0.921641	0.0882774	0.198661	0.327972	0.320302	0.0256501	0.0195166	0	0.165624	0.44917	0.0789065	0.89926	-0.226054
431124	36	18	2006	9	2	0.718788	0.395514	4	1	0.847	0.672117	0.0004018	0.737091	0.869077	0.874801	0.880469	0.141428	0.0882774	0.198661	0.327972	0.0256501	0.0195166	0	0.165624	0.482505	-0.193038	0.627316	-0.0807468
431124	36	19	2006	10	1	0.701658	0.388442	4	1	0.847	0.69658	0.0260638	0.672117	0.737091	0.869077	0.874801	0.0004018	0.141428	0.0882774	0.198661	0.0256501	0.0195166	0	0.165624	0.472283	-0.161528	0.658825	0.0143809
431124	36	20	2006	10	2	0.617698	0.311478	4	1	0.847	0.691762	0.0614792	0.69658	0.672117	0.737091	0.869077	0.0260638	0.0004018	0.141428	0.0882774	0.0256501	0.0195166	0	0.165624	0.444883	-0.222385	0.597968	-0.376918
431124	36	21	2007	6	1	0.67613	0.490703	4	1	0.847	0.798092	0.454795	0.691762	0.69658	0.672117	0.737091	0.0614792	0.0260638	0.0004018	0.141428	0.0256501	0.0195166	0	0.165624	0.445054	0.323574	1.14393	0.0588571
431124	36	22	2007	6	2	0.615756	0.519875	4	1	0.847	0.887555	0.106367	0.798092	0.691762	0.69658	0.672117	0.454795	0.0614792	0.0260638	0.0004018	0.0256501	0.0195166	0	0.165624	0.395514	0.60265	1.423	-0.278346
431124	36	23	2007	7	1	0.670454	0.483376	4	1	0.847	0.932678	0.0777824	0.887555	0.798092	0.691762	0.69658	0.106367	0.454795	0.0614792	0.0260638	0.0256501	0.0195166	0	0.165624	0.388442	0.617114	1.43747	-0.10508
431124	36	24	2007	7	2	0.653334	0.428456	4	1	0.847	0.939712	0.0219186	0.932678	0.887555	0.798092	0.691762	0.0777824	0.106367	0.454795	0.0614792	0.0256501	0.0195166	0	0.165624	0.311478	0.684045	1.5044	-0.56318
431124	36	25	2007	8	1	0.529924	0.419971	4	1	0.847	0.911626	0.0669705	0.939712	0.932678	0.887555	0.798092	0.0219186	0.0777824	0.106367	0.454795	0.0256501	0.0195166	0	0.165624	0.490703	0.536908	1.35726	-0.183032
431124	36	26	2007	8	2	0.589333	0.446899	4	1	0.847	0.861305	0.283524	0.911626	0.939712	0.932678	0.887555	0.0669705	0.0219186	0.0777824	0.106367	0.0256501	0.0195166	0	0.165624	0.519875	0.454415	1.27477	-0.0443812
431124	36	27	2007	9	1	0.727873	0.433254	4	1	0.847	0.76136	0.155329	0.861305	0.911626	0.939712	0.932678	0.283524	0.0669705	0.0219186	0.0777824	0.0256501	0.0195166	0	0.165624	0.483376	0.123024	0.943377	-0.002159
431124	36	28	2007	9	2	0.710394	0.438634	4	1	0.847	0.715195	0.0278339	0.76136	0.861305	0.911626	0.939712	0.155329	0.283524	0.0669705	0.0219186	0.0256501	0.0195166	0	0.165624	0.428456	-0.0618463	0.758507	0.0591213
431124	36	29	2007	10	1	0.708925	0.382721	4	1	0.847	0.682467	0.0150526	0.715195	0.76136	0.861305	0.911626	0.0278339	0.155329	0.283524	0.0669705	0.0256501	0.0195166	0	0.165624	0.419971	-0.177672	0.642681	0.298538
431124	36	30	2007	10	2	0.616278	0.326625	4	1	0.847	0.511141	0.0004479	0.682467	0.715195	0.76136	0.861305	0.0150526	0.0278339	0.155329	0.283524	0.0256501	0.0195166	0	0.165624	0.446899	-0.759256	0.0610968	0.438843
431124	36	31	2008	6	1	0.614169	0.423462	4	1	0.847	0.78252	0.476546	0.511141	0.682467	0.715195	0.76136	0.0004479	0.0150526	0.0278339	0.155329	0.0256501	0.0195166	0	0.165624	0.433254	0.209212	1.02957	1.11549
431124	36	32	2008	6	2	0.544935	0.487274	4	1	0.847	0.841771	0.220307	0.78252	0.511141	0.682467	0.715195	0.476546	0.0004479	0.0150526	0.0278339	0.0256501	0.0195166	0	0.165624	0.438634	0.456103	1.27646	0.815638
431124	36	33	2008	7	1	0.68365	0.432094	4	1	0.847	0.882144	0.210286	0.841771	0.78252	0.511141	0.682467	0.220307	0.476546	0.0004479	0.0150526	0.0256501	0.0195166	0	0.165624	0.382721	0.426864	1.24722	1.01594
431124	36	34	2008	7	2	0.678164	0.455082	4	1	0.847	0.916014	0.0356292	0.882144	0.841771	0.78252	0.511141	0.210286	0.220307	0.476546	0.0004479	0.0256501	0.0195166	0	0.165624	0.326625	0.642816	1.46317	0.443551
431124	36	35	2008	8	1	0.699705	0.463836	4	1	0.847	0.885223	0.105291	0.916014	0.882144	0.841771	0.78252	0.0356292	0.210286	0.220307	0.476546	0.0256501	0.0195166	0	0.165624	0.423462	0.513114	1.33347	0.785572
431124	36	36	2008	8	2	0.675149	0.424546	4	1	0.847	0.894096	0.108703	0.885223	0.916014	0.882144	0.841771	0.105291	0.0356292	0.210286	0.220307	0.0256501	0.0195166	0	0.165624	0.487274	0.526289	1.34664	-0.116255
431124	36	37	2008	9	1	0.745888	0.471877	4	1	0.847	0.800241	0.117443	0.894096	0.885223	0.916014	0.882144	0.108703	0.105291	0.0356292	0.210286	0.0256501	0.0195166	0	0.165624	0.432094	0.257633	1.07799	-0.136767
431124	36	38	2008	9	2	0.709178	0.415581	4	1	0.847	0.792666	0.0228088	0.800241	0.894096	0.885223	0.916014	0.117443	0.108703	0.105291	0.0356292	0.0256501	0.0195166	0	0.165624	0.455082	0.172415	0.992768	-0.175141
431124	36	39	2008	10	1	0.707004	0.371787	4	1	0.847	0.644997	0.064704	0.792666	0.800241	0.894096	0.885223	0.0228088	0.117443	0.108703	0.105291	0.0256501	0.0195166	0	0.165624	0.463836	-0.319457	0.500896	0.440323
431124	36	40	2008	10	2	0.617492	0.304927	4	1	0.847	0.624105	0.0381511	0.644997	0.792666	0.800241	0.894096	0.064704	0.0228088	0.117443	0.108703	0.0256501	0.0195166	0	0.165624	0.424546	-0.439764	0.380589	0.11935
431129	37	1	2005	6	1	0.395884	0.434908	2	1	0.709	0.860868	0.335881									0.133461	0.0054869	0.869921	0.390791
431129	37	2	2005	6	2	0.641769	0.51073	2	1	0.709	0.882484	0.450674	0.860868				0.335881				0.133461	0.0054869	0.869921	0.390791
431129	37	3	2005	7	1	0.737251	0.494024	2	1	0.709	0.907357	0.0718604	0.882484	0.860868			0.450674	0.335881			0.133461	0.0054869	0.869921	0.390791
431129	37	4	2005	7	2	0.764986	0.404355	2	1	0.709	0.903846	0.0667898	0.907357	0.882484	0.860868		0.0718604	0.450674	0.335881		0.133461	0.0054869	0.869921	0.390791		0.220321	-0.27345
431129	37	5	2005	8	1	0.567937	0.502958	2	1	0.709	0.897869	0.126743	0.903846	0.907357	0.882484	0.860868	0.0667898	0.0718604	0.450674	0.335881	0.133461	0.0054869	0.869921	0.390791	0.434908	0.388716	-0.105055
431129	37	6	2005	8	2	0.786196	0.425168	2	1	0.709	0.838376	0.0926266	0.897869	0.903846	0.907357	0.882484	0.126743	0.0667898	0.0718604	0.450674	0.133461	0.0054869	0.869921	0.390791	0.51073	0.0623356	-0.431436
431129	37	7	2005	9	1	0.75975	0.43922	2	1	0.709	0.788793	0.0833539	0.838376	0.897869	0.903846	0.907357	0.0926266	0.126743	0.0667898	0.0718604	0.133461	0.0054869	0.869921	0.390791	0.494024	-0.0846549	-0.578426
431129	37	8	2005	9	2	0.746321	0.37331	2	1	0.709	0.816551	0.0678505	0.788793	0.838376	0.897869	0.903846	0.0833539	0.0926266	0.126743	0.0667898	0.133461	0.0054869	0.869921	0.390791	0.404355	-0.0602293	-0.554
431129	37	9	2005	10	1	0.681316	0.304613	2	1	0.709	0.67684	0.0100824	0.816551	0.788793	0.838376	0.897869	0.0678505	0.0833539	0.0926266	0.126743	0.133461	0.0054869	0.869921	0.390791	0.502958	-0.567427	-1.0612
431129	37	10	2005	10	2	0.685984	0.305027	2	1	0.709	0.568242	0.0170472	0.67684	0.816551	0.788793	0.838376	0.0100824	0.0678505	0.0833539	0.0926266	0.133461	0.0054869	0.869921	0.390791	0.425168	-0.895823	-1.38959
431129	37	11	2006	6	1	0.727193	0.450845	2	1	0.709	0.808095	0.448626	0.568242	0.67684	0.816551	0.788793	0.0170472	0.0100824	0.0678505	0.0833539	0.133461	0.0054869	0.869921	0.390791	0.43922	0.0511397	-0.442631	-0.271253
431129	37	12	2006	6	2	0.618	0.506259	2	1	0.709	0.888368	0.129697	0.808095	0.568242	0.67684	0.816551	0.448626	0.0170472	0.0100824	0.0678505	0.133461	0.0054869	0.869921	0.390791	0.37331	0.328068	-0.165703	-0.2468
431129	37	13	2006	7	1	0.726452	0.504946	2	1	0.709	0.924186	0.330988	0.888368	0.808095	0.568242	0.67684	0.129697	0.448626	0.0170472	0.0100824	0.133461	0.0054869	0.869921	0.390791	0.304613	0.379642	-0.114129	-1.82064
431129	37	14	2006	7	2	0.761769	0.492793	2	1	0.709	0.880969	0.390801	0.924186	0.888368	0.808095	0.568242	0.330988	0.129697	0.448626	0.0170472	0.133461	0.0054869	0.869921	0.390791	0.305027	0.381203	-0.112568	-0.299935
431129	37	15	2006	8	1	0.786855	0.509027	2	1	0.709	0.878551	0.223916	0.880969	0.924186	0.888368	0.808095	0.390801	0.330988	0.129697	0.448626	0.133461	0.0054869	0.869921	0.390791	0.450845	0.288425	-0.205346	1.9142
431129	37	16	2006	8	2	0.708001	0.452873	2	1	0.709	0.879286	0.115894	0.878551	0.880969	0.924186	0.888368	0.223916	0.390801	0.330988	0.129697	0.133461	0.0054869	0.869921	0.390791	0.506259	0.226356	-0.267415	0.267415
431129	37	17	2006	9	1	0.792298	0.469047	2	1	0.709	0.762756	0.156988	0.879286	0.878551	0.880969	0.924186	0.115894	0.223916	0.390801	0.330988	0.133461	0.0054869	0.869921	0.390791	0.504946	-0.0752299	-0.569001
431129	37	18	2006	9	2	0.758648	0.422236	2	1	0.709	0.696512	0.0004247	0.762756	0.879286	0.878551	0.880969	0.156988	0.115894	0.223916	0.390801	0.133461	0.0054869	0.869921	0.390791	0.492793	-0.358217	-0.851988
431129	37	19	2006	10	1	0.750959	0.381114	2	1	0.709	0.722632	0.0123981	0.696512	0.762756	0.879286	0.878551	0.0004247	0.156988	0.115894	0.223916	0.133461	0.0054869	0.869921	0.390791	0.509027	-0.359569	-0.85334
431129	37	20	2006	10	2	0.70554	0.381364	2	1	0.709	0.712923	0.0506397	0.722632	0.696512	0.762756	0.879286	0.0123981	0.0004247	0.156988	0.115894	0.133461	0.0054869	0.869921	0.390791	0.452873	-0.352961	-0.846732
431129	37	21	2007	6	1	0.793197	0.476563	2	1	0.709	0.824521	0.501116	0.712923	0.722632	0.696512	0.762756	0.0506397	0.0123981	0.0004247	0.156988	0.133461	0.0054869	0.869921	0.390791	0.469047	0.12685	-0.366922	0.366922
431129	37	22	2007	6	2	0.587812	0.539553	2	1	0.709	0.893928	0.133094	0.824521	0.712923	0.722632	0.696512	0.501116	0.0506397	0.0123981	0.0004247	0.133461	0.0054869	0.869921	0.390791	0.422236	0.381134	-0.112637	0.396845
431129	37	23	2007	7	1	0.739102	0.545473	2	1	0.709	0.933638	0.0863662	0.893928	0.824521	0.712923	0.722632	0.133094	0.501116	0.0506397	0.0123981	0.133461	0.0054869	0.869921	0.390791	0.381114	0.413054	-0.080717	-1.0706
431129	37	24	2007	7	2	0.733957	0.484951	2	1	0.709	0.939794	0.0375239	0.933638	0.893928	0.824521	0.712923	0.0863662	0.133094	0.501116	0.0506397	0.133461	0.0054869	0.869921	0.390791	0.381364	0.483424	-0.0103473	-0.402156
431129	37	25	2007	8	1	0.706917	0.480232	2	1	0.709	0.918764	0.108071	0.939794	0.933638	0.893928	0.824521	0.0375239	0.0863662	0.133094	0.501116	0.133461	0.0054869	0.869921	0.390791	0.476563	0.365075	-0.128696	1.48472
431129	37	26	2007	8	2	0.612888	0.484312	2	1	0.709	0.870741	0.24675	0.918764	0.939794	0.933638	0.893928	0.108071	0.0375239	0.0863662	0.133094	0.133461	0.0054869	0.869921	0.390791	0.539553	0.251184	-0.242587	-0.169916
431129	37	27	2007	9	1	0.789775	0.436276	2	1	0.709	0.790409	0.14722	0.870741	0.918764	0.939794	0.933638	0.24675	0.108071	0.0375239	0.0863662	0.133461	0.0054869	0.869921	0.390791	0.545473	-0.0627653	-0.556536
431129	37	28	2007	9	2	0.764761	0.440554	2	1	0.709	0.747121	0.038631	0.790409	0.870741	0.918764	0.939794	0.14722	0.24675	0.108071	0.0375239	0.133461	0.0054869	0.869921	0.390791	0.484951	-0.2198	-0.713571
431129	37	29	2007	10	1	0.758789	0.394202	2	1	0.709	0.721964	0.0142775	0.747121	0.790409	0.870741	0.918764	0.038631	0.14722	0.24675	0.108071	0.133461	0.0054869	0.869921	0.390791	0.480232	-0.32019	-0.813961
431129	37	30	2007	10	2	0.681894	0.34678	2	1	0.709	0.542522	0.0004313	0.721964	0.747121	0.790409	0.870741	0.0142775	0.038631	0.14722	0.24675	0.133461	0.0054869	0.869921	0.390791	0.484312	-0.915336	-1.40911
431129	37	31	2008	6	1	0.59992	0.445284	2	1	0.709	0.80208	0.567367	0.542522	0.721964	0.747121	0.790409	0.0004313	0.0142775	0.038631	0.14722	0.133461	0.0054869	0.869921	0.390791	0.436276	0.0382075	-0.455564	-0.69575
431129	37	32	2008	6	2	0.500666	0.474633	2	1	0.709	0.854753	0.371851	0.80208	0.542522	0.721964	0.747121	0.567367	0.0004313	0.0142775	0.038631	0.133461	0.0054869	0.869921	0.390791	0.440554	0.2432	-0.250572	-0.161932
431129	37	33	2008	7	1	0.748389	0.430264	2	1	0.709	0.881932	0.24514	0.854753	0.80208	0.542522	0.721964	0.371851	0.567367	0.0004313	0.0142775	0.133461	0.0054869	0.869921	0.390791	0.394202	0.160968	-0.332803	-1.60196
431129	37	34	2008	7	2	0.746905	0.465169	2	1	0.709	0.90929	0.0438639	0.881932	0.854753	0.80208	0.542522	0.24514	0.371851	0.567367	0.0004313	0.133461	0.0054869	0.869921	0.390791	0.34678	0.363587	-0.130184	-0.282319
431129	37	35	2008	8	1	0.747421	0.473874	2	1	0.709	0.892932	0.107171	0.90929	0.881932	0.854753	0.80208	0.0438639	0.24514	0.371851	0.567367	0.133461	0.0054869	0.869921	0.390791	0.445284	0.300412	-0.193359	0.693298
431129	37	36	2008	8	2	0.722434	0.444339	2	1	0.709	0.905548	0.0721512	0.892932	0.90929	0.881932	0.854753	0.107171	0.0438639	0.24514	0.371851	0.133461	0.0054869	0.869921	0.390791	0.474633	0.31248	-0.181291	0.181291
431129	37	37	2008	9	1	0.775142	0.464722	2	1	0.709	0.824099	0.132587	0.905548	0.892932	0.90929	0.881932	0.0721512	0.107171	0.0438639	0.24514	0.133461	0.0054869	0.869921	0.390791	0.430264	0.053059	-0.440712
431129	37	38	2008	9	2	0.757761	0.407472	2	1	0.709	0.821588	0.0464007	0.824099	0.905548	0.892932	0.90929	0.132587	0.0721512	0.107171	0.0438639	0.133461	0.0054869	0.869921	0.390791	0.465169	-0.0081732	-0.501944
431129	37	39	2008	10	1	0.742821	0.385453	2	1	0.709	0.682732	0.0905654	0.821588	0.824099	0.905548	0.892932	0.0464007	0.132587	0.0721512	0.107171	0.133461	0.0054869	0.869921	0.390791	0.473874	-0.462949	-0.956721
431129	37	40	2008	10	2	0.690972	0.334633	2	1	0.709	0.664191	0.0262227	0.682732	0.821588	0.824099	0.905548	0.0905654	0.0464007	0.132587	0.0721512	0.133461	0.0054869	0.869921	0.390791	0.444339	-0.55684	-1.05061
440183	38	1	2005	6	1	0.440351	0.454937	2	1	0.167	0.861122	0.433077									0.312449	0.200272	0.122013	0.0475098
440183	38	2	2005	6	2	0.599519	0.423306	2	1	0.167	0.88204	0.77395	0.861122				0.433077				0.312449	0.200272	0.122013	0.0475098
440183	38	3	2005	7	1	0.668431	0.405571	2	1	0.167	0.887999	0.0993732	0.88204	0.861122			0.77395	0.433077			0.312449	0.200272	0.122013	0.0475098
440183	38	4	2005	7	2	0.668349	0.444995	2	1	0.167	0.909906	0.149086	0.887999	0.88204	0.861122		0.0993732	0.77395	0.433077		0.312449	0.200272	0.122013	0.0475098		-0.0795797	-0.45759	0.45759
440183	38	5	2005	8	1	0.354758	0.418216	2	1	0.167	0.911779	0.162958	0.909906	0.887999	0.88204	0.861122	0.149086	0.0993732	0.77395	0.433077	0.312449	0.200272	0.122013	0.0475098	0.454937	0.0551259	-0.322884	-0.0896188
440183	38	6	2005	8	2	0.715365	0.433832	2	1	0.167	0.855189	0.378611	0.911779	0.909906	0.887999	0.88204	0.162958	0.149086	0.0993732	0.77395	0.312449	0.200272	0.122013	0.0475098	0.423306	-0.186697	-0.564707	-0.149177
440183	38	7	2005	9	1	0.708707	0.415041	2	1	0.167	0.873715	0.146339	0.855189	0.911779	0.909906	0.887999	0.378611	0.162958	0.149086	0.0993732	0.312449	0.200272	0.122013	0.0475098	0.405571	-0.161874	-0.539884	0.356148
440183	38	8	2005	9	2	0.706341	0.431815	2	1	0.167	0.869391	0.148453	0.873715	0.855189	0.911779	0.909906	0.146339	0.378611	0.162958	0.149086	0.312449	0.200272	0.122013	0.0475098	0.444995	-0.203356	-0.581367	-0.569947
440183	38	9	2005	10	1	0.664915	0.363642	2	1	0.167	0.810241	0.0061898	0.869391	0.873715	0.855189	0.911779	0.148453	0.146339	0.378611	0.162958	0.312449	0.200272	0.122013	0.0475098	0.418216	-0.406174	-0.784184	1.28412
440183	38	10	2005	10	2	0.635036	0.362062	2	1	0.167	0.662023	0.0023034	0.810241	0.869391	0.873715	0.855189	0.0061898	0.148453	0.146339	0.378611	0.312449	0.200272	0.122013	0.0475098	0.433832	-0.905023	-1.28303	1.28303
440183	38	11	2006	6	1	0.614008	0.405098	2	1	0.167	0.834207	0.640648	0.662023	0.810241	0.869391	0.873715	0.0023034	0.0061898	0.148453	0.146339	0.312449	0.200272	0.122013	0.0475098	0.415041	-0.225929	-0.603939	-0.202555
440183	38	12	2006	6	2	0.585713	0.444597	2	1	0.167	0.884182	0.168012	0.834207	0.662023	0.810241	0.869391	0.640648	0.0023034	0.0061898	0.148453	0.312449	0.200272	0.122013	0.0475098	0.431815	-0.0759502	-0.45396	-1.22356
440183	38	13	2006	7	1	0.628047	0.394646	2	1	0.167	0.934839	0.312686	0.884182	0.834207	0.662023	0.810241	0.168012	0.640648	0.0023034	0.0061898	0.312449	0.200272	0.122013	0.0475098	0.363642	-0.0838975	-0.461908	0.170694
440183	38	14	2006	7	2	0.681366	0.378291	2	1	0.167	0.893133	0.451759	0.934839	0.884182	0.834207	0.662023	0.312686	0.168012	0.640648	0.0023034	0.312449	0.200272	0.122013	0.0475098	0.362062	-0.0182824	-0.396293	-0.155188
440183	38	15	2006	8	1	0.678775	0.419602	2	1	0.167	0.879331	0.301629	0.893133	0.934839	0.884182	0.834207	0.451759	0.312686	0.168012	0.640648	0.312449	0.200272	0.122013	0.0475098	0.405098	-0.127739	-0.50575	-1.17177
440183	38	16	2006	8	2	0.657722	0.438721	2	1	0.167	0.882245	0.180192	0.879331	0.893133	0.934839	0.884182	0.301629	0.451759	0.312686	0.168012	0.312449	0.200272	0.122013	0.0475098	0.444597	-0.123855	-0.501865	0.0223876
440183	38	17	2006	9	1	0.710255	0.449157	2	1	0.167	0.820536	0.221589	0.882245	0.879331	0.893133	0.934839	0.180192	0.301629	0.451759	0.312686	0.312449	0.200272	0.122013	0.0475098	0.394646	-0.256989	-0.635	-1.63867
440183	38	18	2006	9	2	0.712545	0.416382	2	1	0.167	0.74849	0.0048627	0.820536	0.882245	0.879331	0.893133	0.221589	0.180192	0.301629	0.451759	0.312449	0.200272	0.122013	0.0475098	0.378291	-0.54672	-0.92473	-0.226583
440183	38	19	2006	10	1	0.755387	0.440557	2	1	0.167	0.78405	0.0279963	0.74849	0.820536	0.882245	0.879331	0.0048627	0.221589	0.180192	0.301629	0.312449	0.200272	0.122013	0.0475098	0.419602	-0.455467	-0.833477	-1.93208
440183	38	20	2006	10	2	0.662934	0.393384	2	1	0.167	0.769409	0.0465148	0.78405	0.74849	0.820536	0.882245	0.0279963	0.0048627	0.221589	0.180192	0.312449	0.200272	0.122013	0.0475098	0.438721	-0.50822	-0.88623	-1.87933
440183	38	21	2007	6	1	0.582327	0.428227	2	1	0.167	0.851499	0.642085	0.769409	0.78405	0.74849	0.820536	0.0465148	0.0279963	0.0048627	0.221589	0.312449	0.200272	0.122013	0.0475098	0.449157	-0.173057	-0.551068	0.551068
440183	38	22	2007	6	2	0.590601	0.426567	2	1	0.167	0.906361	0.234991	0.851499	0.769409	0.78405	0.74849	0.642085	0.0465148	0.0279963	0.0048627	0.312449	0.200272	0.122013	0.0475098	0.416382	-0.020813	-0.398823	0.647484
440183	38	23	2007	7	1	0.655388	0.389333	2	1	0.167	0.921454	0.0968495	0.906361	0.851499	0.769409	0.78405	0.234991	0.642085	0.0465148	0.0279963	0.312449	0.200272	0.122013	0.0475098	0.440557	-0.149521	-0.527531	-0.101761
440183	38	24	2007	7	2	0.672196	0.424208	2	1	0.167	0.918943	0.0620354	0.921454	0.906361	0.851499	0.769409	0.0968495	0.234991	0.642085	0.0465148	0.312449	0.200272	0.122013	0.0475098	0.393384	0.0219331	-0.356077	-0.217004
440183	38	25	2007	8	1	0.630809	0.432828	2	1	0.167	0.884189	0.397686	0.918943	0.921454	0.906361	0.851499	0.0620354	0.0968495	0.234991	0.642085	0.312449	0.200272	0.122013	0.0475098	0.428227	-0.0758868	-0.453897	0.240687
440183	38	26	2007	8	2	0.587924	0.462782	2	1	0.167	0.853465	0.320856	0.884189	0.918943	0.921454	0.906361	0.397686	0.0620354	0.0968495	0.234991	0.312449	0.200272	0.122013	0.0475098	0.426567	-0.138338	-0.516348	0.459051
440183	38	27	2007	9	1	0.73367	0.444376	2	1	0.167	0.854111	0.132519	0.853465	0.884189	0.918943	0.921454	0.320856	0.397686	0.0620354	0.0968495	0.312449	0.200272	0.122013	0.0475098	0.389333	-0.243446	-0.621456	0.208953
440183	38	28	2007	9	2	0.725219	0.456338	2	1	0.167	0.830077	0.119927	0.854111	0.853465	0.884189	0.918943	0.132519	0.320856	0.397686	0.0620354	0.312449	0.200272	0.122013	0.0475098	0.424208	-0.252104	-0.630114	0.474953
440183	38	29	2007	10	1	0.724814	0.424313	2	1	0.167	0.813275	0.0162941	0.830077	0.854111	0.853465	0.884189	0.119927	0.132519	0.320856	0.397686	0.312449	0.200272	0.122013	0.0475098	0.432828	-0.34092	-0.718931	-0.046799
440183	38	30	2007	10	2	0.679264	0.382284	2	1	0.167	0.633945	0.0012939	0.813275	0.830077	0.854111	0.853465	0.0162941	0.119927	0.132519	0.320856	0.312449	0.200272	0.122013	0.0475098	0.462782	-0.965278	-1.34329	0.629404
440183	38	31	2008	6	1	0.600444	0.418345	2	1	0.167	0.828666	0.966285	0.633945	0.813275	0.830077	0.854111	0.0012939	0.0162941	0.119927	0.132519	0.312449	0.200272	0.122013	0.0475098	0.444376	-0.185185	-0.563195
440183	38	32	2008	6	2	0.486903	0.416086	2	1	0.167	0.844241	0.831039	0.828666	0.633945	0.813275	0.830077	0.966285	0.0012939	0.0162941	0.119927	0.312449	0.200272	0.122013	0.0475098	0.456338	-0.0961664	-0.474177
440183	38	33	2008	7	1	0.607102	0.403676	2	1	0.167	0.857775	0.367887	0.844241	0.828666	0.633945	0.813275	0.831039	0.966285	0.0012939	0.0162941	0.312449	0.200272	0.122013	0.0475098	0.424313	-0.286165	-0.664175
440183	38	34	2008	7	2	0.672723	0.394077	2	1	0.167	0.899029	0.155203	0.857775	0.844241	0.828666	0.633945	0.367887	0.831039	0.966285	0.0012939	0.312449	0.200272	0.122013	0.0475098	0.382284	-0.0594372	-0.437447
440183	38	35	2008	8	1	0.669917	0.430975	2	1	0.167	0.87223	0.212339	0.899029	0.857775	0.844241	0.828666	0.155203	0.367887	0.831039	0.966285	0.312449	0.200272	0.122013	0.0475098	0.418345	-0.0688914	-0.446902
440183	38	36	2008	8	2	0.681107	0.430575	2	1	0.167	0.894298	0.0679692	0.87223	0.899029	0.857775	0.844241	0.212339	0.155203	0.367887	0.831039	0.312449	0.200272	0.122013	0.0475098	0.416086	-0.0707012	-0.448711
440183	38	37	2008	9	1	0.730092	0.450115	2	1	0.167	0.844991	0.149287	0.894298	0.87223	0.899029	0.857775	0.0679692	0.212339	0.155203	0.367887	0.312449	0.200272	0.122013	0.0475098	0.403676	-0.241785	-0.619795
440183	38	38	2008	9	2	0.707698	0.438034	2	1	0.167	0.854309	0.162529	0.844991	0.894298	0.87223	0.899029	0.149287	0.0679692	0.212339	0.155203	0.312449	0.200272	0.122013	0.0475098	0.394077	-0.188251	-0.566262
440183	38	39	2008	10	1	0.71605	0.45335	2	1	0.167	0.752423	0.246678	0.854309	0.844991	0.894298	0.87223	0.162529	0.149287	0.0679692	0.212339	0.312449	0.200272	0.122013	0.0475098	0.430975	-0.499406	-0.877416
440183	38	40	2008	10	2	0.689605	0.379133	2	1	0.167	0.774718	0.0037513	0.752423	0.854309	0.844991	0.894298	0.246678	0.162529	0.149287	0.0679692	0.312449	0.200272	0.122013	0.0475098	0.430575	-0.529856	-0.907867
440882	39	1	2005	6	1	0.625597	0.375344	4	4	0.221	0.914212	0.349532									0.94429	0.702389	0.0639175	0.140354
440882	39	2	2005	6	2	0.609867	0.412793	4	4	0.221	0.918395	0.259687	0.914212				0.349532				0.94429	0.702389	0.0639175	0.140354
440882	39	3	2005	7	1	0.539034	0.358926	4	4	0.221	0.924432	0.128984	0.918395	0.914212			0.259687	0.349532			0.94429	0.702389	0.0639175	0.140354
440882	39	4	2005	7	2	0.59914	0.400928	4	4	0.221	0.911246	0.240414	0.924432	0.918395	0.914212		0.128984	0.259687	0.349532		0.94429	0.702389	0.0639175	0.140354		-0.50953	-1.8127
440882	39	5	2005	8	1	0.635395	0.418787	4	4	0.221	0.913417	0.209128	0.911246	0.924432	0.918395	0.914212	0.240414	0.128984	0.259687	0.349532	0.94429	0.702389	0.0639175	0.140354	0.375344	-0.476726	-1.7799	-0.154871
440882	39	6	2005	8	2	0.674557	0.469891	4	4	0.221	0.874514	0.362772	0.913417	0.911246	0.924432	0.918395	0.209128	0.240414	0.128984	0.259687	0.94429	0.702389	0.0639175	0.140354	0.412793	-0.555649	-1.85882	1.85882
440882	39	7	2005	9	1	0.683263	0.504636	4	4	0.221	0.87429	0.183559	0.874514	0.913417	0.911246	0.924432	0.362772	0.209128	0.240414	0.128984	0.94429	0.702389	0.0639175	0.140354	0.358926	-0.509947	-1.81312	0.661803
440882	39	8	2005	9	2	0.660607	0.434903	4	4	0.221	0.866014	0.336394	0.87429	0.874514	0.913417	0.911246	0.183559	0.362772	0.209128	0.240414	0.94429	0.702389	0.0639175	0.140354	0.400928	-0.627869	-1.93104	1.21715
440882	39	9	2005	10	1	0.648723	0.422171	4	4	0.221	0.826502	0.122176	0.866014	0.87429	0.874514	0.913417	0.336394	0.183559	0.362772	0.209128	0.94429	0.702389	0.0639175	0.140354	0.418787	-0.728622	-2.03179	2.18494
440882	39	10	2005	10	2	0.60311	0.389479	4	4	0.221	0.739132	0.0112101	0.826502	0.866014	0.87429	0.874514	0.122176	0.336394	0.183559	0.362772	0.94429	0.702389	0.0639175	0.140354	0.469891	-1.11236	-2.41553
440882	39	11	2006	6	1	0.605688	0.399175	4	4	0.221	0.922656	0.168128	0.739132	0.826502	0.866014	0.87429	0.0112101	0.122176	0.336394	0.183559	0.94429	0.702389	0.0639175	0.140354	0.504636	-0.481418	-1.78459	-1.49004
440882	39	12	2006	6	2	0.636309	0.433585	4	4	0.221	0.910921	0.242018	0.922656	0.739132	0.826502	0.866014	0.168128	0.0112101	0.122176	0.336394	0.94429	0.702389	0.0639175	0.140354	0.434903	-0.47685	-1.78002	-0.634804
440882	39	13	2006	7	1	0.593885	0.42342	4	4	0.221	0.952391	0.177696	0.910921	0.922656	0.739132	0.826502	0.242018	0.168128	0.0112101	0.122176	0.94429	0.702389	0.0639175	0.140354	0.422171	-0.407686	-1.71086	-0.223911
440882	39	14	2006	7	2	0.588439	0.446795	4	4	0.221	0.897156	0.378298	0.952391	0.910921	0.922656	0.739132	0.177696	0.242018	0.168128	0.0112101	0.94429	0.702389	0.0639175	0.140354	0.389479	-0.506297	-1.80947	0.456512
440882	39	15	2006	8	1	0.611115	0.480322	4	4	0.221	0.891286	0.494567	0.897156	0.952391	0.910921	0.922656	0.378298	0.177696	0.242018	0.168128	0.94429	0.702389	0.0639175	0.140354	0.399175	-0.43184	-1.73501	-0.679815
440882	39	16	2006	8	2	0.717021	0.486655	4	4	0.221	0.893506	0.206733	0.891286	0.897156	0.952391	0.910921	0.494567	0.378298	0.177696	0.242018	0.94429	0.702389	0.0639175	0.140354	0.433585	-0.491095	-1.79426	-0.62056
440882	39	17	2006	9	1	0.719253	0.47269	4	4	0.221	0.818204	0.0709646	0.893506	0.891286	0.897156	0.952391	0.206733	0.494567	0.378298	0.177696	0.94429	0.702389	0.0639175	0.140354	0.42342	-0.758173	-2.06134	-1.21328
440882	39	18	2006	9	2	0.66575	0.441572	4	4	0.221	0.802491	0.158014	0.818204	0.893506	0.891286	0.897156	0.0709646	0.206733	0.494567	0.378298	0.94429	0.702389	0.0639175	0.140354	0.446795	-0.77718	-2.08035
440882	39	19	2006	10	1	0.646156	0.386846	4	4	0.221	0.814995	0.0720109	0.802491	0.818204	0.893506	0.891286	0.158014	0.0709646	0.206733	0.494567	0.94429	0.702389	0.0639175	0.140354	0.480322	-0.834951	-2.13812
440882	39	20	2006	10	2	0.588744	0.336817	4	4	0.221	0.781491	0.0332692	0.814995	0.802491	0.818204	0.893506	0.0720109	0.158014	0.0709646	0.206733	0.94429	0.702389	0.0639175	0.140354	0.486655	-1.0375	-2.34067
440882	39	21	2007	6	1	0.642943	0.451175	4	4	0.221	0.906898	0.16319	0.781491	0.814995	0.802491	0.818204	0.0332692	0.0720109	0.158014	0.0709646	0.94429	0.702389	0.0639175	0.140354	0.47269	-0.49558	-1.79875
440882	39	22	2007	6	2	0.621685	0.463375	4	4	0.221	0.905245	0.202835	0.906898	0.781491	0.814995	0.802491	0.16319	0.0332692	0.0720109	0.158014	0.94429	0.702389	0.0639175	0.140354	0.441572	-0.479967	-1.78314	-1.49149
440882	39	23	2007	7	1	0.621404	0.395813	4	4	0.221	0.928499	0.146818	0.905245	0.906898	0.781491	0.814995	0.202835	0.16319	0.0332692	0.0720109	0.94429	0.702389	0.0639175	0.140354	0.386846	-0.512431	-1.8156	0.211584
440882	39	24	2007	7	2	0.620846	0.415151	4	4	0.221	0.927738	0.0776924	0.928499	0.905245	0.906898	0.781491	0.146818	0.202835	0.16319	0.0332692	0.94429	0.702389	0.0639175	0.140354	0.336817	-0.492313	-1.79548	-0.619341
440882	39	25	2007	8	1	0.665832	0.465834	4	4	0.221	0.880402	0.580061	0.927738	0.928499	0.905245	0.906898	0.0776924	0.146818	0.202835	0.16319	0.94429	0.702389	0.0639175	0.140354	0.451175	-0.494746	-1.79791	0.444961
440882	39	26	2007	8	2	0.651386	0.47153	4	4	0.221	0.897055	0.175836	0.880402	0.927738	0.928499	0.905245	0.580061	0.0776924	0.146818	0.202835	0.94429	0.702389	0.0639175	0.140354	0.463375	-0.45811	-1.76128	-0.173487
440882	39	27	2007	9	1	0.729245	0.493967	4	4	0.221	0.872947	0.241288	0.897055	0.880402	0.927738	0.928499	0.175836	0.580061	0.0776924	0.146818	0.94429	0.702389	0.0639175	0.140354	0.395813	-0.6114	-1.91457	0.310554
440882	39	28	2007	9	2	0.682704	0.47216	4	4	0.221	0.833629	0.175743	0.872947	0.897055	0.880402	0.927738	0.241288	0.175836	0.580061	0.0776924	0.94429	0.702389	0.0639175	0.140354	0.415151	-0.615062	-1.91823	-0.496592
440882	39	29	2007	10	1	0.663089	0.409618	4	4	0.221	0.843835	0.333014	0.833629	0.872947	0.897055	0.880402	0.175743	0.241288	0.175836	0.580061	0.94429	0.702389	0.0639175	0.140354	0.465834	-0.711645	-2.01481	-1.25981
440882	39	30	2007	10	2	0.604393	0.346385	4	4	0.221	0.723292	0.0089589	0.843835	0.833629	0.872947	0.897055	0.333014	0.175743	0.241288	0.175836	0.94429	0.702389	0.0639175	0.140354	0.47153	-1.15663	-2.4598	-0.814822
440882	39	31	2008	6	1	0.671849	0.431161	4	4	0.221	0.878652	0.52991	0.723292	0.843835	0.833629	0.872947	0.0089589	0.333014	0.175743	0.241288	0.94429	0.702389	0.0639175	0.140354	0.493967	-0.580869	-1.88404
440882	39	32	2008	6	2	0.606732	0.42706	4	4	0.221	0.893339	0.368088	0.878652	0.723292	0.843835	0.833629	0.52991	0.0089589	0.333014	0.175743	0.94429	0.702389	0.0639175	0.140354	0.47216	-0.450409	-1.75358
440882	39	33	2008	7	1	0.632133	0.365461	4	4	0.221	0.890977	0.31276	0.893339	0.878652	0.723292	0.843835	0.368088	0.52991	0.0089589	0.333014	0.94429	0.702389	0.0639175	0.140354	0.409618	-0.673016	-1.97619
440882	39	34	2008	7	2	0.601983	0.453745	4	4	0.221	0.914007	0.087893	0.890977	0.893339	0.878652	0.723292	0.31276	0.368088	0.52991	0.0089589	0.94429	0.702389	0.0639175	0.140354	0.346385	-0.436284	-1.73945
440882	39	35	2008	8	1	0.709562	0.425432	4	4	0.221	0.886193	0.619809	0.914007	0.890977	0.893339	0.878652	0.087893	0.31276	0.368088	0.52991	0.94429	0.702389	0.0639175	0.140354	0.431161	-0.508222	-1.81139
440882	39	36	2008	8	2	0.672191	0.466386	4	4	0.221	0.909268	0.197916	0.886193	0.914007	0.890977	0.893339	0.619809	0.087893	0.31276	0.368088	0.94429	0.702389	0.0639175	0.140354	0.42706	-0.393173	-1.69634
440882	39	37	2008	9	1	0.718262	0.50122	4	4	0.221	0.881488	0.153597	0.909268	0.886193	0.914007	0.890977	0.197916	0.619809	0.087893	0.31276	0.94429	0.702389	0.0639175	0.140354	0.365461	-0.59322	-1.89639
440882	39	38	2008	9	2	0.650013	0.414109	4	4	0.221	0.883357	0.450258	0.881488	0.909268	0.886193	0.914007	0.153597	0.197916	0.619809	0.087893	0.94429	0.702389	0.0639175	0.140354	0.453745	-0.490026	-1.7932
440882	39	39	2008	10	1	0.621336	0.426475	4	4	0.221	0.82029	0.642677	0.883357	0.881488	0.909268	0.886193	0.450258	0.153597	0.197916	0.619809	0.94429	0.702389	0.0639175	0.140354	0.425432	-0.678118	-1.98129
440882	39	40	2008	10	2	0.59841	0.341628	4	4	0.221	0.838745	0.0974383	0.82029	0.883357	0.881488	0.909268	0.642677	0.450258	0.153597	0.197916	0.94429	0.702389	0.0639175	0.140354	0.466386	-0.829002	-2.13217	0.197405
441302	40	1	2005	6	1	0.447692	0.383944	4	1	0.483	0.867118	0.438482									0.0576867	0.0252043	0.0232868	0.0411519
441302	40	2	2005	6	2	0.594069	0.378691	4	1	0.483	0.877477	0.776132	0.867118				0.438482				0.0576867	0.0252043	0.0232868	0.0411519
441302	40	3	2005	7	1	0.609786	0.34993	4	1	0.483	0.904022	0.0977381	0.877477	0.867118			0.776132	0.438482			0.0576867	0.0252043	0.0232868	0.0411519
441302	40	4	2005	7	2	0.570722	0.378162	4	1	0.483	0.908671	0.151305	0.904022	0.877477	0.867118		0.0977381	0.776132	0.438482		0.0576867	0.0252043	0.0232868	0.0411519		0.413492	-0.52875	-0.622563
441302	40	5	2005	8	1	0.366333	0.380452	4	1	0.483	0.910947	0.184722	0.908671	0.904022	0.877477	0.867118	0.151305	0.0977381	0.776132	0.438482	0.0576867	0.0252043	0.0232868	0.0411519	0.383944	0.583841	-0.358401	0.51155
441302	40	6	2005	8	2	0.679103	0.414191	4	1	0.483	0.869525	0.4126	0.910947	0.908671	0.904022	0.877477	0.184722	0.151305	0.0977381	0.776132	0.0576867	0.0252043	0.0232868	0.0411519	0.378691	0.409238	-0.533003	-0.61831
441302	40	7	2005	9	1	0.656339	0.394531	4	1	0.483	0.90369	0.118006	0.869525	0.910947	0.908671	0.904022	0.4126	0.184722	0.151305	0.0977381	0.0576867	0.0252043	0.0232868	0.0411519	0.34993	0.469533	-0.472709	1.52179
441302	40	8	2005	9	2	0.667051	0.39542	4	1	0.483	0.886432	0.133602	0.90369	0.869525	0.910947	0.908671	0.118006	0.4126	0.184722	0.151305	0.0576867	0.0252043	0.0232868	0.0411519	0.378162	0.370738	-0.571504	1.24471
441302	40	9	2005	10	1	0.606388	0.327618	4	1	0.483	0.842361	0.0121061	0.886432	0.90369	0.869525	0.910947	0.133602	0.118006	0.4126	0.184722	0.0576867	0.0252043	0.0232868	0.0411519	0.380452	0.228501	-0.713741	2.52778
441302	40	10	2005	10	2	0.568344	0.350371	4	1	0.483	0.700971	0.0021399	0.842361	0.886432	0.90369	0.869525	0.0121061	0.133602	0.118006	0.4126	0.0576867	0.0252043	0.0232868	0.0411519	0.414191	-0.235543	-1.17779
441302	40	11	2006	6	1	0.583858	0.362962	4	1	0.483	0.844297	0.691805	0.700971	0.842361	0.886432	0.90369	0.0021399	0.0121061	0.133602	0.118006	0.0576867	0.0252043	0.0232868	0.0411519	0.394531	0.331145	-0.611097	-1.58582
441302	40	12	2006	6	2	0.600921	0.400361	4	1	0.483	0.900928	0.148491	0.844297	0.700971	0.842361	0.886432	0.691805	0.0021399	0.0121061	0.133602	0.0576867	0.0252043	0.0232868	0.0411519	0.39542	0.496798	-0.445443	0.0329401
441302	40	13	2006	7	1	0.556688	0.332978	4	1	0.483	0.935891	0.336364	0.900928	0.844297	0.700971	0.842361	0.148491	0.691805	0.0021399	0.0121061	0.0576867	0.0252043	0.0232868	0.0411519	0.327618	0.41563	-0.526612	0.457417
441302	40	14	2006	7	2	0.572392	0.328626	4	1	0.483	0.910563	0.498012	0.935891	0.900928	0.844297	0.700971	0.336364	0.148491	0.691805	0.0021399	0.0576867	0.0252043	0.0232868	0.0411519	0.350371	0.568836	-0.373405	0.0591435
441302	40	15	2006	8	1	0.584848	0.345026	4	1	0.483	0.892044	0.277612	0.910563	0.935891	0.900928	0.844297	0.498012	0.336364	0.148491	0.691805	0.0576867	0.0252043	0.0232868	0.0411519	0.362962	0.391633	-0.550609	-0.600704
441302	40	16	2006	8	2	0.586864	0.408206	4	1	0.483	0.91082	0.194974	0.892044	0.910563	0.935891	0.900928	0.277612	0.498012	0.336364	0.148491	0.0576867	0.0252043	0.0232868	0.0411519	0.400361	0.494633	-0.447608	-0.950921
441302	40	17	2006	9	1	0.641567	0.364189	4	1	0.483	0.843573	0.249674	0.91082	0.892044	0.910563	0.935891	0.194974	0.277612	0.498012	0.336364	0.0576867	0.0252043	0.0232868	0.0411519	0.332978	0.305357	-0.636884	-1.08733
441302	40	18	2006	9	2	0.696875	0.437714	4	1	0.483	0.789207	0.0031883	0.843573	0.91082	0.892044	0.910563	0.249674	0.194974	0.277612	0.498012	0.0576867	0.0252043	0.0232868	0.0411519	0.328626	0.161763	-0.780478	-0.618051
441302	40	19	2006	10	1	0.65198	0.37743	4	1	0.483	0.8117	0.0241791	0.789207	0.843573	0.91082	0.892044	0.0031883	0.249674	0.194974	0.277612	0.0576867	0.0252043	0.0232868	0.0411519	0.345026	0.125301	-0.81694	-1.37998
441302	40	20	2006	10	2	0.570564	0.328822	4	1	0.483	0.792506	0.0295724	0.8117	0.789207	0.843573	0.91082	0.0241791	0.0031883	0.249674	0.194974	0.0576867	0.0252043	0.0232868	0.0411519	0.408206	0.0615711	-0.880671	0.0934104
441302	40	21	2007	6	1	0.530956	0.389347	4	1	0.483	0.865506	0.747583	0.792506	0.8117	0.789207	0.843573	0.0295724	0.0241791	0.0031883	0.249674	0.0576867	0.0252043	0.0232868	0.0411519	0.364189	0.409716	-0.532525	-0.420235
441302	40	22	2007	6	2	0.584202	0.400565	4	1	0.483	0.904025	0.244353	0.865506	0.792506	0.8117	0.789207	0.747583	0.0295724	0.0241791	0.0031883	0.0576867	0.0252043	0.0232868	0.0411519	0.437714	0.523871	-0.418371	-0.103659
441302	40	23	2007	7	1	0.606835	0.367758	4	1	0.483	0.948888	0.0800119	0.904025	0.865506	0.792506	0.8117	0.244353	0.747583	0.0295724	0.0241791	0.0576867	0.0252043	0.0232868	0.0411519	0.37743	0.45798	-0.484262	0.258997
441302	40	24	2007	7	2	0.56883	0.378043	4	1	0.483	0.959783	0.0611675	0.948888	0.904025	0.865506	0.792506	0.0800119	0.244353	0.747583	0.0295724	0.0576867	0.0252043	0.0232868	0.0411519	0.328822	0.677789	-0.264452	0.0391881
441302	40	25	2007	8	1	0.549533	0.362368	4	1	0.483	0.912652	0.434958	0.959783	0.948888	0.904025	0.865506	0.0611675	0.0800119	0.244353	0.747583	0.0576867	0.0252043	0.0232868	0.0411519	0.389347	0.511029	-0.431212	0.762938
441302	40	26	2007	8	2	0.662654	0.391852	4	1	0.483	0.876361	0.345676	0.912652	0.959783	0.948888	0.904025	0.434958	0.0611675	0.0800119	0.244353	0.0576867	0.0252043	0.0232868	0.0411519	0.400565	0.425988	-0.516253	0.697175
441302	40	27	2007	9	1	0.636502	0.395957	4	1	0.483	0.872003	0.120345	0.876361	0.912652	0.959783	0.948888	0.345676	0.434958	0.0611675	0.0800119	0.0576867	0.0252043	0.0232868	0.0411519	0.367758	0.320835	-0.621406	1.08218
441302	40	28	2007	9	2	0.646662	0.370866	4	1	0.483	0.86835	0.143856	0.872003	0.876361	0.912652	0.959783	0.120345	0.345676	0.434958	0.0611675	0.0576867	0.0252043	0.0232868	0.0411519	0.378043	0.344213	-0.598029	0.929755
441302	40	29	2007	10	1	0.62827	0.363069	4	1	0.483	0.846208	0.0224003	0.86835	0.872003	0.876361	0.912652	0.143856	0.120345	0.345676	0.434958	0.0576867	0.0252043	0.0232868	0.0411519	0.362368	0.268638	-0.673604	0.448339
441302	40	30	2007	10	2	0.5848	0.321759	4	1	0.483	0.692479	0.001274	0.846208	0.86835	0.872003	0.876361	0.0224003	0.143856	0.120345	0.345676	0.0576867	0.0252043	0.0232868	0.0411519	0.391852	-0.291958	-1.2342	0.28144
441302	40	31	2008	6	1	0.591664	0.363322	4	1	0.483	0.838267	0.960716	0.692479	0.846208	0.86835	0.872003	0.001274	0.0224003	0.143856	0.120345	0.0576867	0.0252043	0.0232868	0.0411519	0.395957	0.354633	-0.587609
441302	40	32	2008	6	2	0.540779	0.383663	4	1	0.483	0.870312	0.76942	0.838267	0.692479	0.846208	0.86835	0.960716	0.001274	0.0224003	0.143856	0.0576867	0.0252043	0.0232868	0.0411519	0.370866	0.506047	-0.436195	-2.60736
441302	40	33	2008	7	1	0.629775	0.375554	4	1	0.483	0.882473	0.372822	0.870312	0.838267	0.692479	0.846208	0.76942	0.960716	0.001274	0.0224003	0.0576867	0.0252043	0.0232868	0.0411519	0.363069	0.321668	-0.620574
441302	40	34	2008	7	2	0.589952	0.368656	4	1	0.483	0.936223	0.178056	0.882473	0.870312	0.838267	0.692479	0.372822	0.76942	0.960716	0.001274	0.0576867	0.0252043	0.0232868	0.0411519	0.321759	0.603837	-0.338404
441302	40	35	2008	8	1	0.635018	0.383386	4	1	0.483	0.891745	0.195898	0.936223	0.882473	0.870312	0.838267	0.178056	0.372822	0.76942	0.960716	0.0576867	0.0252043	0.0232868	0.0411519	0.363322	0.494335	-0.447907
441302	40	36	2008	8	2	0.628292	0.391794	4	1	0.483	0.914902	0.0615392	0.891745	0.936223	0.882473	0.870312	0.195898	0.178056	0.372822	0.76942	0.0576867	0.0252043	0.0232868	0.0411519	0.383663	0.512437	-0.429804
441302	40	37	2008	9	1	0.661749	0.402432	4	1	0.483	0.888432	0.126628	0.914902	0.891745	0.936223	0.882473	0.0615392	0.195898	0.178056	0.372822	0.0576867	0.0252043	0.0232868	0.0411519	0.375554	0.407138	-0.535104
441302	40	38	2008	9	2	0.6326	0.388863	4	1	0.483	0.88901	0.159798	0.888432	0.914902	0.891745	0.936223	0.126628	0.0615392	0.195898	0.178056	0.0576867	0.0252043	0.0232868	0.0411519	0.368656	0.426407	-0.515835
441302	40	39	2008	10	1	0.640264	0.374647	4	1	0.483	0.787562	0.232627	0.88901	0.888432	0.914902	0.891745	0.159798	0.126628	0.0615392	0.195898	0.0576867	0.0252043	0.0232868	0.0411519	0.383386	0.0888075	-0.853434
441302	40	40	2008	10	2	0.609863	0.338014	4	1	0.483	0.804935	0.0031717	0.787562	0.88901	0.888432	0.914902	0.232627	0.159798	0.126628	0.0615392	0.0576867	0.0252043	0.0232868	0.0411519	0.391794	0.0794601	-0.862782
450324	41	1	2005	6	1	0.642227	0.450864	4	1	0.721	0.822166	0.297395									0.235213	0.139142	0.108975	0.240405
450324	41	2	2005	6	2	0.69382	0.529042	4	1	0.721	0.859932	0.361567	0.822166				0.297395				0.235213	0.139142	0.108975	0.240405
450324	41	3	2005	7	1	0.710612	0.481761	4	1	0.721	0.897607	0.0779566	0.859932	0.822166			0.361567	0.297395			0.235213	0.139142	0.108975	0.240405
450324	41	4	2005	7	2	0.753191	0.435447	4	1	0.721	0.890876	0.0514176	0.897607	0.859932	0.822166		0.0779566	0.361567	0.297395		0.235213	0.139142	0.108975	0.240405		0.296878	1.99561	1.16985
450324	41	5	2005	8	1	0.601875	0.515666	4	1	0.721	0.882659	0.0963946	0.890876	0.897607	0.859932	0.822166	0.0514176	0.0779566	0.361567	0.297395	0.235213	0.139142	0.108975	0.240405	0.450864	0.412952	2.11168	1.54805
450324	41	6	2005	8	2	0.775674	0.447074	4	1	0.721	0.806386	0.0514337	0.882659	0.890876	0.897607	0.859932	0.0963946	0.0514176	0.0779566	0.361567	0.235213	0.139142	0.108975	0.240405	0.529042	0.0625492	1.76128	0.916432
450324	41	7	2005	9	1	0.723195	0.446477	4	1	0.721	0.753121	0.0341341	0.806386	0.882659	0.890876	0.897607	0.0514337	0.0963946	0.0514176	0.0779566	0.235213	0.139142	0.108975	0.240405	0.481761	-0.114952	1.58378	0.466014
450324	41	8	2005	9	2	0.70116	0.326475	4	1	0.721	0.782282	0.0384433	0.753121	0.806386	0.882659	0.890876	0.0341341	0.0514337	0.0963946	0.0514176	0.235213	0.139142	0.108975	0.240405	0.435447	-0.143059	1.55567	-0.807239
450324	41	9	2005	10	1	0.607521	0.275456	4	1	0.721	0.608075	0.0103898	0.782282	0.753121	0.806386	0.882659	0.0384433	0.0341341	0.0514337	0.0963946	0.235213	0.139142	0.108975	0.240405	0.515666	-0.729302	0.969427
450324	41	10	2005	10	2	0.594237	0.314865	4	1	0.721	0.516089	0.025909	0.608075	0.782282	0.753121	0.806386	0.0103898	0.0384433	0.0341341	0.0514337	0.235213	0.139142	0.108975	0.240405	0.447074	-0.966395	0.732335	-2.6671
450324	41	11	2006	6	1	0.746037	0.433969	4	1	0.721	0.757371	0.348105	0.516089	0.608075	0.782282	0.753121	0.025909	0.0103898	0.0384433	0.0341341	0.235213	0.139142	0.108975	0.240405	0.446477	-0.0603931	1.63834	0.519403
450324	41	12	2006	6	2	0.551672	0.511052	4	1	0.721	0.873723	0.16609	0.757371	0.516089	0.608075	0.782282	0.348105	0.025909	0.0103898	0.0384433	0.235213	0.139142	0.108975	0.240405	0.326475	0.363505	2.06223	0.59667
450324	41	13	2006	7	1	0.725682	0.475825	4	1	0.721	0.915227	0.287929	0.873723	0.757371	0.516089	0.608075	0.16609	0.348105	0.025909	0.0103898	0.235213	0.139142	0.108975	0.240405	0.275456	0.411716	2.11044	0.591592
450324	41	14	2006	7	2	0.711276	0.498297	4	1	0.721	0.873368	0.277821	0.915227	0.873723	0.757371	0.516089	0.287929	0.16609	0.348105	0.025909	0.235213	0.139142	0.108975	0.240405	0.314865	0.399494	2.09822	0.0842543
450324	41	15	2006	8	1	0.753116	0.509169	4	1	0.721	0.868017	0.182035	0.873368	0.915227	0.873723	0.757371	0.277821	0.287929	0.16609	0.348105	0.235213	0.139142	0.108975	0.240405	0.433969	0.331605	2.03033	0.634894
450324	41	16	2006	8	2	0.710121	0.487244	4	1	0.721	0.856032	0.0794885	0.868017	0.873368	0.915227	0.873723	0.182035	0.277821	0.287929	0.16609	0.235213	0.139142	0.108975	0.240405	0.511052	0.270867	1.9696	1.00632
450324	41	17	2006	9	1	0.762339	0.424262	4	1	0.721	0.723154	0.120569	0.856032	0.868017	0.873368	0.915227	0.0794885	0.182035	0.277821	0.287929	0.235213	0.139142	0.108975	0.240405	0.475825	-0.185956	1.51277	0.803092
450324	41	18	2006	9	2	0.73118	0.372435	4	1	0.721	0.668169	0.0002746	0.723154	0.856032	0.868017	0.873368	0.120569	0.0794885	0.182035	0.277821	0.235213	0.139142	0.108975	0.240405	0.498297	-0.423578	1.27515	0.433707
450324	41	19	2006	10	1	0.683546	0.333363	4	1	0.721	0.68118	0.0364997	0.668169	0.723154	0.856032	0.868017	0.0002746	0.120569	0.0794885	0.182035	0.235213	0.139142	0.108975	0.240405	0.509169	-0.454352	1.24438	-1.65688
450324	41	20	2006	10	2	0.630695	0.31388	4	1	0.721	0.666027	0.0735295	0.68118	0.668169	0.723154	0.856032	0.0364997	0.0002746	0.120569	0.0794885	0.235213	0.139142	0.108975	0.240405	0.487244	-0.488365	1.21036
450324	41	21	2007	6	1	0.755051	0.547619	4	1	0.721	0.783252	0.426347	0.666027	0.68118	0.668169	0.723154	0.0735295	0.0364997	0.0002746	0.120569	0.235213	0.139142	0.108975	0.240405	0.424262	0.144794	1.84352	1.46237
450324	41	22	2007	6	2	0.616174	0.581337	4	1	0.721	0.878999	0.11998	0.783252	0.666027	0.68118	0.668169	0.426347	0.0735295	0.0364997	0.0002746	0.235213	0.139142	0.108975	0.240405	0.372435	0.452174	2.1509	-0.0588101
450324	41	23	2007	7	1	0.682088	0.523944	4	1	0.721	0.922869	0.081641	0.878999	0.783252	0.666027	0.68118	0.11998	0.426347	0.0735295	0.0364997	0.235213	0.139142	0.108975	0.240405	0.333363	0.448381	2.14711	1.05703
450324	41	24	2007	7	2	0.716697	0.480217	4	1	0.721	0.918055	0.0226826	0.922869	0.878999	0.783252	0.666027	0.081641	0.11998	0.426347	0.0735295	0.235213	0.139142	0.108975	0.240405	0.31388	0.477747	2.17648	1.23691
450324	41	25	2007	8	1	0.553382	0.472301	4	1	0.721	0.902682	0.0465727	0.918055	0.922869	0.878999	0.783252	0.0226826	0.081641	0.11998	0.426347	0.235213	0.139142	0.108975	0.240405	0.547619	0.374432	2.07316	1.58368
450324	41	26	2007	8	2	0.64629	0.473169	4	1	0.721	0.850846	0.26738	0.902682	0.918055	0.922869	0.878999	0.0465727	0.0226826	0.081641	0.11998	0.235213	0.139142	0.108975	0.240405	0.581337	0.257074	1.9558	0.418734
450324	41	27	2007	9	1	0.769353	0.450277	4	1	0.721	0.734404	0.166946	0.850846	0.902682	0.918055	0.922869	0.26738	0.0465727	0.0226826	0.081641	0.235213	0.139142	0.108975	0.240405	0.523944	-0.126726	1.572	0.159049
450324	41	28	2007	9	2	0.718132	0.420067	4	1	0.721	0.68968	0.0217598	0.734404	0.850846	0.902682	0.918055	0.166946	0.26738	0.0465727	0.0226826	0.235213	0.139142	0.108975	0.240405	0.480217	-0.350021	1.34871	-0.40749
450324	41	29	2007	10	1	0.703093	0.383684	4	1	0.721	0.66296	0.0113105	0.68968	0.734404	0.850846	0.902682	0.0217598	0.166946	0.26738	0.0465727	0.235213	0.139142	0.108975	0.240405	0.472301	-0.431119	1.26761	-3.20238
450324	41	30	2007	10	2	0.624099	0.326843	4	1	0.721	0.500899	0.000494	0.66296	0.68968	0.734404	0.850846	0.0113105	0.0217598	0.166946	0.26738	0.235213	0.139142	0.108975	0.240405	0.473169	-0.977742	0.720988	0.467642
450324	41	31	2008	6	1	0.541864	0.479921	4	1	0.721	0.772879	0.444708	0.500899	0.66296	0.68968	0.734404	0.000494	0.0113105	0.0217598	0.166946	0.235213	0.139142	0.108975	0.240405	0.450277	0.0449316	1.74366	0.65855
450324	41	32	2008	6	2	0.798053	0.537324	4	1	0.721	0.825431	0.152365	0.772879	0.500899	0.66296	0.68968	0.444708	0.000494	0.0113105	0.0217598	0.235213	0.139142	0.108975	0.240405	0.420067	0.256578	1.95531	-0.246449
450324	41	33	2008	7	1	0.725182	0.490955	4	1	0.721	0.87445	0.197804	0.825431	0.772879	0.500899	0.66296	0.152365	0.444708	0.000494	0.0113105	0.235213	0.139142	0.108975	0.240405	0.383684	0.273151	1.97188	0.120214
450324	41	34	2008	7	2	0.760905	0.504838	4	1	0.721	0.90076	0.0477219	0.87445	0.825431	0.772879	0.500899	0.197804	0.152365	0.444708	0.000494	0.235213	0.139142	0.108975	0.240405	0.326843	0.464562	2.16329	0.644108
450324	41	35	2008	8	1	0.750357	0.514022	4	1	0.721	0.873137	0.128838	0.90076	0.87445	0.825431	0.772879	0.0477219	0.197804	0.152365	0.444708	0.235213	0.139142	0.108975	0.240405	0.479921	0.33478	2.03351	-0.18106
450324	41	36	2008	8	2	0.634067	0.473242	4	1	0.721	0.869995	0.138483	0.873137	0.90076	0.87445	0.825431	0.128838	0.0477219	0.197804	0.152365	0.235213	0.139142	0.108975	0.240405	0.537324	0.318401	2.01713	0.0749635
450324	41	37	2008	9	1	0.762867	0.473747	4	1	0.721	0.784703	0.111131	0.869995	0.873137	0.90076	0.87445	0.138483	0.128838	0.0477219	0.197804	0.235213	0.139142	0.108975	0.240405	0.490955	0.0228967	1.72163	0.604347
450324	41	38	2008	9	2	0.75033	0.421254	4	1	0.721	0.772166	0.0160648	0.784703	0.869995	0.873137	0.90076	0.111131	0.138483	0.128838	0.0477219	0.235213	0.139142	0.108975	0.240405	0.504838	-0.075108	1.62362	-0.0361589
450324	41	39	2008	10	1	0.743397	0.399884	4	1	0.721	0.628497	0.0278753	0.772166	0.784703	0.869995	0.873137	0.0160648	0.111131	0.138483	0.128838	0.235213	0.139142	0.108975	0.240405	0.514022	-0.529517	1.16921	-0.496007
450324	41	40	2008	10	2	0.63839	0.307977	4	1	0.721	0.59937	0.0464941	0.628497	0.772166	0.784703	0.869995	0.0278753	0.0160648	0.111131	0.138483	0.235213	0.139142	0.108975	0.240405	0.473242	-0.703173	0.995557	-0.113898
450621	42	1	2005	6	1	0.508785	0.45374	2	1	0.657	0.889786	0.687666									0.194281	0.0546855	0.198969	0.187318
450621	42	2	2005	6	2	0.661756	0.526862	2	1	0.657	0.915309	0.384529	0.889786				0.687666				0.194281	0.0546855	0.198969	0.187318
450621	42	3	2005	7	1	0.757542	0.497514	2	1	0.657	0.892984	0.259756	0.915309	0.889786			0.384529	0.687666			0.194281	0.0546855	0.198969	0.187318
450621	42	4	2005	7	2	0.782497	0.51826	2	1	0.657	0.901458	0.199342	0.892984	0.915309	0.889786		0.259756	0.384529	0.687666		0.194281	0.0546855	0.198969	0.187318		0.36247	-0.257517	-0.154986
450621	42	5	2005	8	1	0.64086	0.477537	2	1	0.657	0.904324	0.194918	0.901458	0.892984	0.915309	0.889786	0.199342	0.259756	0.384529	0.687666	0.194281	0.0546855	0.198969	0.187318	0.45374	0.286689	-0.333298	0.333298
450621	42	6	2005	8	2	0.817583	0.529391	2	1	0.657	0.889589	0.277494	0.904324	0.901458	0.892984	0.915309	0.194918	0.199342	0.259756	0.384529	0.194281	0.0546855	0.198969	0.187318	0.526862	0.297155	-0.322832	-1.61193
450621	42	7	2005	9	1	0.789891	0.517332	2	1	0.657	0.848391	0.079866	0.889589	0.904324	0.901458	0.892984	0.277494	0.194918	0.199342	0.259756	0.194281	0.0546855	0.198969	0.187318	0.497514	0.127803	-0.492184	1.72257
450621	42	8	2005	9	2	0.791149	0.445747	2	1	0.657	0.852226	0.168011	0.848391	0.889589	0.904324	0.901458	0.079866	0.277494	0.194918	0.199342	0.194281	0.0546855	0.198969	0.187318	0.51826	0.0472252	-0.572762
450621	42	9	2005	10	1	0.769387	0.443893	2	1	0.657	0.779591	0.0119336	0.852226	0.848391	0.889589	0.904324	0.168011	0.079866	0.277494	0.194918	0.194281	0.0546855	0.198969	0.187318	0.477537	-0.147449	-0.767436
450621	42	10	2005	10	2	0.755253	0.447234	2	1	0.657	0.702744	0.0228769	0.779591	0.852226	0.848391	0.889589	0.0119336	0.168011	0.079866	0.277494	0.194281	0.0546855	0.198969	0.187318	0.529391	-0.431842	-1.05183
450621	42	11	2006	6	1	0.653257	0.464865	2	1	0.657	0.890521	0.182934	0.702744	0.779591	0.852226	0.848391	0.0228769	0.0119336	0.168011	0.079866	0.194281	0.0546855	0.198969	0.187318	0.517332	0.211953	-0.408034	-1.52673
450621	42	12	2006	6	2	0.738388	0.421897	2	1	0.657	0.886152	0.282029	0.890521	0.702744	0.779591	0.852226	0.182934	0.0228769	0.0119336	0.168011	0.194281	0.0546855	0.198969	0.187318	0.445747	0.152954	-0.467033	-0.246852
450621	42	13	2006	7	1	0.742961	0.516208	2	1	0.657	0.928813	0.28277	0.886152	0.890521	0.702744	0.779591	0.282029	0.182934	0.0228769	0.0119336	0.194281	0.0546855	0.198969	0.187318	0.443893	0.370255	-0.249732
450621	42	14	2006	7	2	0.470745	0.492643	2	1	0.657	0.885999	0.541933	0.928813	0.886152	0.890521	0.702744	0.28277	0.282029	0.182934	0.0228769	0.194281	0.0546855	0.198969	0.187318	0.447234	0.270002	-0.349985
450621	42	15	2006	8	1	0.660982	0.446175	2	1	0.657	0.878368	0.453666	0.885999	0.928813	0.886152	0.890521	0.541933	0.28277	0.282029	0.182934	0.194281	0.0546855	0.198969	0.187318	0.464865	0.222595	-0.397392	-0.753921
450621	42	16	2006	8	2	0.790305	0.470885	2	1	0.657	0.87929	0.241517	0.878368	0.885999	0.928813	0.886152	0.453666	0.541933	0.28277	0.282029	0.194281	0.0546855	0.198969	0.187318	0.421897	0.176605	-0.443381	0.0308784
450621	42	17	2006	9	1	0.800836	0.47254	2	1	0.657	0.83876	0.0723166	0.87929	0.878368	0.885999	0.928813	0.241517	0.453666	0.541933	0.28277	0.194281	0.0546855	0.198969	0.187318	0.516208	0.070034	-0.549953
450621	42	18	2006	9	2	0.790386	0.475038	2	1	0.657	0.779632	0.0045186	0.83876	0.87929	0.878368	0.885999	0.0723166	0.241517	0.453666	0.541933	0.194281	0.0546855	0.198969	0.187318	0.492643	-0.115058	-0.735045
450621	42	19	2006	10	1	0.771749	0.438224	2	1	0.657	0.828428	0.0196554	0.779632	0.83876	0.87929	0.878368	0.0045186	0.0723166	0.241517	0.453666	0.194281	0.0546855	0.198969	0.187318	0.446175	-0.0248237	-0.644811
450621	42	20	2006	10	2	0.72953	0.386842	2	1	0.657	0.781599	0.0404823	0.828428	0.779632	0.83876	0.87929	0.0196554	0.0045186	0.0723166	0.241517	0.194281	0.0546855	0.198969	0.187318	0.470885	-0.235638	-0.855625
450621	42	21	2007	6	1	0.732885	0.47779	2	1	0.657	0.897611	0.299437	0.781599	0.828428	0.779632	0.83876	0.0404823	0.0196554	0.0045186	0.0723166	0.194281	0.0546855	0.198969	0.187318	0.47254	0.237083	-0.382904	-0.0295994
450621	42	22	2007	6	2	0.642152	0.503396	2	1	0.657	0.905559	0.429331	0.897611	0.781599	0.828428	0.779632	0.299437	0.0404823	0.0196554	0.0045186	0.194281	0.0546855	0.198969	0.187318	0.475038	0.329618	-0.290368	-1.6444
450621	42	23	2007	7	1	0.723415	0.528115	2	1	0.657	0.914794	0.294596	0.905559	0.897611	0.781599	0.828428	0.429331	0.299437	0.0404823	0.0196554	0.194281	0.0546855	0.198969	0.187318	0.438224	0.342154	-0.277833
450621	42	24	2007	7	2	0.768892	0.525803	2	1	0.657	0.914328	0.107258	0.914794	0.905559	0.897611	0.781599	0.294596	0.429331	0.299437	0.0404823	0.194281	0.0546855	0.198969	0.187318	0.386842	0.325114	-0.294873
450621	42	25	2007	8	1	0.772978	0.565505	2	1	0.657	0.896693	0.30255	0.914328	0.914794	0.905559	0.897611	0.107258	0.294596	0.429331	0.299437	0.194281	0.0546855	0.198969	0.187318	0.47779	0.369674	-0.250313	-1.68445
450621	42	26	2007	8	2	0.729748	0.556805	2	1	0.657	0.871674	0.264486	0.896693	0.914328	0.914794	0.905559	0.30255	0.107258	0.294596	0.429331	0.194281	0.0546855	0.198969	0.187318	0.503396	0.298575	-0.321412	1.13904
450621	42	27	2007	9	1	0.807266	0.507327	2	1	0.657	0.850484	0.243836	0.871674	0.896693	0.914328	0.914794	0.264486	0.30255	0.107258	0.294596	0.194281	0.0546855	0.198969	0.187318	0.528115	0.116543	-0.503444	0.319708
450621	42	28	2007	9	2	0.808449	0.508679	2	1	0.657	0.800752	0.114001	0.850484	0.871674	0.896693	0.914328	0.243836	0.264486	0.30255	0.107258	0.194281	0.0546855	0.198969	0.187318	0.525803	-0.0137603	-0.633747	0.221244
450621	42	29	2007	10	1	0.805537	0.479568	2	1	0.657	0.821924	0.047744	0.800752	0.850484	0.871674	0.896693	0.114001	0.243836	0.264486	0.30255	0.194281	0.0546855	0.198969	0.187318	0.565505	-0.006189	-0.626176	-0.525137
450621	42	30	2007	10	2	0.760564	0.403011	2	1	0.657	0.647415	0.0004048	0.821924	0.800752	0.850484	0.871674	0.047744	0.114001	0.243836	0.264486	0.194281	0.0546855	0.198969	0.187318	0.556805	-0.609906	-1.22989	0.0785794
450621	42	31	2008	6	1	0.663735	0.479551	2	1	0.657	0.844305	0.614257	0.647415	0.821924	0.800752	0.850484	0.0004048	0.047744	0.114001	0.243836	0.194281	0.0546855	0.198969	0.187318	0.507327	0.138642	-0.481345	1.22978
450621	42	32	2008	6	2	0.454354	0.449651	2	1	0.657	0.879824	0.356015	0.844305	0.647415	0.821924	0.800752	0.614257	0.0004048	0.047744	0.114001	0.194281	0.0546855	0.198969	0.187318	0.508679	0.220487	-0.3995	-0.0130032
450621	42	33	2008	7	1	0.679021	0.510204	2	1	0.657	0.875906	0.485653	0.879824	0.844305	0.647415	0.821924	0.356015	0.614257	0.0004048	0.047744	0.194281	0.0546855	0.198969	0.187318	0.479568	0.179023	-0.440964
450621	42	34	2008	7	2	0.771202	0.518005	2	1	0.657	0.893551	0.290619	0.875906	0.879824	0.844305	0.647415	0.485653	0.356015	0.614257	0.0004048	0.194281	0.0546855	0.198969	0.187318	0.403011	0.362656	-0.257331
450621	42	35	2008	8	1	0.78052	0.543964	2	1	0.657	0.873656	0.658122	0.893551	0.875906	0.879824	0.844305	0.290619	0.485653	0.356015	0.614257	0.194281	0.0546855	0.198969	0.187318	0.479551	0.308089	-0.311899	-0.839415
450621	42	36	2008	8	2	0.758768	0.550936	2	1	0.657	0.883913	0.215131	0.873656	0.893551	0.875906	0.879824	0.658122	0.290619	0.485653	0.356015	0.194281	0.0546855	0.198969	0.187318	0.449651	0.358959	-0.261028	-0.452856
450621	42	37	2008	9	1	0.797998	0.573323	2	1	0.657	0.848312	0.188831	0.883913	0.873656	0.893551	0.875906	0.215131	0.658122	0.290619	0.485653	0.194281	0.0546855	0.198969	0.187318	0.510204	0.150857	-0.46913	2.22177
450621	42	38	2008	9	2	0.777952	0.466117	2	1	0.657	0.851413	0.464005	0.848312	0.883913	0.873656	0.893551	0.188831	0.215131	0.658122	0.290619	0.194281	0.0546855	0.198969	0.187318	0.518005	0.209068	-0.410919	1.50915
450621	42	39	2008	10	1	0.818171	0.486089	2	1	0.657	0.784043	0.024283	0.851413	0.848312	0.883913	0.873656	0.464005	0.188831	0.215131	0.658122	0.194281	0.0546855	0.198969	0.187318	0.543964	-0.0878443	-0.707831	-0.006053
450621	42	40	2008	10	2	0.756388	0.421671	2	1	0.657	0.789162	0.0774406	0.784043	0.851413	0.848312	0.883913	0.024283	0.464005	0.188831	0.215131	0.194281	0.0546855	0.198969	0.187318	0.550936	-0.212835	-0.832822	0.832822
451222	43	1	2005	6	1	0.738729	0.562004	2	2	0.15	0.80873	0.429311									0.431492	0.151916	0.939782	0.591544
451222	43	2	2005	6	2	0.663929	0.60309	2	2	0.15	0.817402	0.296168	0.80873				0.429311				0.431492	0.151916	0.939782	0.591544
451222	43	3	2005	7	1	0.839415	0.530445	2	2	0.15	0.845659	0.156926	0.817402	0.80873			0.296168	0.429311			0.431492	0.151916	0.939782	0.591544
451222	43	4	2005	7	2	0.825949	0.55656	2	2	0.15	0.799618	0.105725	0.845659	0.817402	0.80873		0.156926	0.296168	0.429311		0.431492	0.151916	0.939782	0.591544		-0.157966	0.0399438	-0.0399438
451222	43	5	2005	8	1	0.833235	0.597024	2	2	0.15	0.802114	0.134804	0.799618	0.845659	0.817402	0.80873	0.105725	0.156926	0.296168	0.429311	0.431492	0.151916	0.939782	0.591544	0.562004	-0.110705	0.0872047	0.0659446
451222	43	6	2005	8	2	0.804414	0.478477	2	2	0.15	0.776308	0.14898	0.802114	0.799618	0.845659	0.817402	0.134804	0.105725	0.156926	0.296168	0.431492	0.151916	0.939782	0.591544	0.60309	-0.327477	-0.129567	1.07079
451222	43	7	2005	9	1	0.785752	0.502231	2	2	0.15	0.706352	0.0272379	0.776308	0.802114	0.799618	0.845659	0.14898	0.134804	0.105725	0.156926	0.431492	0.151916	0.939782	0.591544	0.530445	-0.541881	-0.343971	1.95724
451222	43	8	2005	9	2	0.7895	0.417327	2	2	0.15	0.755763	0.109039	0.706352	0.776308	0.802114	0.799618	0.0272379	0.14898	0.134804	0.105725	0.431492	0.151916	0.939782	0.591544	0.55656	-0.47951	-0.2816	-1.65317
451222	43	9	2005	10	1	0.268726	0.381787	2	2	0.15	0.631926	0.0255934	0.755763	0.706352	0.776308	0.802114	0.109039	0.0272379	0.14898	0.134804	0.431492	0.151916	0.939782	0.591544	0.597024	-0.875507	-0.677597	-1.25717
451222	43	10	2005	10	2	0.744357	0.399583	2	2	0.15	0.586209	0.0622259	0.631926	0.755763	0.706352	0.776308	0.0255934	0.109039	0.0272379	0.14898	0.431492	0.151916	0.939782	0.591544	0.478477	-1.02713	-0.829221
451222	43	11	2006	6	1	0.648338	0.532815	2	2	0.15	0.755386	0.414539	0.586209	0.631926	0.755763	0.706352	0.0622259	0.0255934	0.109039	0.0272379	0.431492	0.151916	0.939782	0.591544	0.502231	-0.294848	-0.0969374	-1.05438
451222	43	12	2006	6	2	0.569537	0.569546	2	2	0.15	0.819677	0.246834	0.755386	0.586209	0.631926	0.755763	0.414539	0.0622259	0.0255934	0.109039	0.431492	0.151916	0.939782	0.591544	0.417327	-0.0780215	0.119889	-0.303624
451222	43	13	2006	7	1	0.810767	0.575134	2	2	0.15	0.829174	0.214184	0.819677	0.755386	0.586209	0.631926	0.246834	0.414539	0.0622259	0.0255934	0.431492	0.151916	0.939782	0.591544	0.381787	-0.104826	0.0930841	0.580121
451222	43	14	2006	7	2	0.754779	0.52445	2	2	0.15	0.807454	0.228832	0.829174	0.819677	0.755386	0.586209	0.214184	0.246834	0.414539	0.0622259	0.431492	0.151916	0.939782	0.591544	0.399583	-0.141111	0.0567993	0.760829
451222	43	15	2006	8	1	0.815955	0.483428	2	2	0.15	0.791841	0.257228	0.807454	0.829174	0.819677	0.755386	0.228832	0.214184	0.246834	0.414539	0.431492	0.151916	0.939782	0.591544	0.532815	-0.2507	-0.0527894	1.19745
451222	43	16	2006	8	2	0.804549	0.557374	2	2	0.15	0.794786	0.0725453	0.791841	0.807454	0.829174	0.819677	0.257228	0.228832	0.214184	0.246834	0.431492	0.151916	0.939782	0.591544	0.569546	-0.195932	0.0019782	1.18665
451222	43	17	2006	9	1	0.811236	0.492282	2	2	0.15	0.705956	0.119871	0.794786	0.791841	0.807454	0.829174	0.0725453	0.257228	0.228832	0.214184	0.431492	0.151916	0.939782	0.591544	0.575134	-0.541746	-0.343836	1.90463
451222	43	18	2006	9	2	0.588895	0.412112	2	2	0.15	0.633217	0.005713	0.705956	0.794786	0.791841	0.807454	0.119871	0.0725453	0.257228	0.228832	0.431492	0.151916	0.939782	0.591544	0.52445	-0.828856	-0.630946	-0.520367
451222	43	19	2006	10	1	0.594256	0.38777	2	2	0.15	0.674893	0.11529	0.633217	0.705956	0.794786	0.791841	0.005713	0.119871	0.0725453	0.257228	0.431492	0.151916	0.939782	0.591544	0.483428	-0.761213	-0.563303	-0.58801
451222	43	20	2006	10	2	0.765032	0.384127	2	2	0.15	0.686468	0.0969432	0.674893	0.633217	0.705956	0.794786	0.11529	0.005713	0.119871	0.0725453	0.431492	0.151916	0.939782	0.591544	0.557374	-0.700143	-0.502233
451222	43	21	2007	6	1	0.823977	0.513805	2	2	0.15	0.755576	0.363227	0.686468	0.674893	0.633217	0.705956	0.0969432	0.11529	0.005713	0.119871	0.431492	0.151916	0.939782	0.591544	0.492282	-0.34967	-0.15176	-0.260743
451222	43	22	2007	6	2	0.664803	0.593262	2	2	0.15	0.831297	0.246853	0.755576	0.686468	0.674893	0.633217	0.363227	0.0969432	0.11529	0.005713	0.431492	0.151916	0.939782	0.591544	0.412112	-0.0114182	0.186492	-0.186492
451222	43	23	2007	7	1	0.657186	0.603191	2	2	0.15	0.85089	0.214859	0.831297	0.755576	0.686468	0.674893	0.246853	0.363227	0.0969432	0.11529	0.431492	0.151916	0.939782	0.591544	0.38777	0.0035049	0.201415	-0.201415
451222	43	24	2007	7	2	0.77891	0.570994	2	2	0.15	0.821924	0.258383	0.85089	0.831297	0.755576	0.686468	0.214859	0.246853	0.363227	0.0969432	0.431492	0.151916	0.939782	0.591544	0.384127	-0.0521016	0.145809	0.354131
451222	43	25	2007	8	1	0.838537	0.573434	2	2	0.15	0.790472	0.115253	0.821924	0.85089	0.831297	0.755576	0.258383	0.214859	0.246853	0.363227	0.431492	0.151916	0.939782	0.591544	0.513805	-0.177508	0.0204022	-0.432905
451222	43	26	2007	8	2	0.568437	0.535326	2	2	0.15	0.776353	0.270412	0.790472	0.821924	0.85089	0.831297	0.115253	0.258383	0.214859	0.246853	0.431492	0.151916	0.939782	0.591544	0.593262	-0.260617	-0.0627066	0.0627066
451222	43	27	2007	9	1	0.816931	0.462037	2	2	0.15	0.717147	0.198457	0.776353	0.790472	0.821924	0.85089	0.270412	0.115253	0.258383	0.214859	0.431492	0.151916	0.939782	0.591544	0.603191	-0.487413	-0.289503	1.59755
451222	43	28	2007	9	2	0.687745	0.451188	2	2	0.15	0.61534	0.0822555	0.717147	0.776353	0.790472	0.821924	0.198457	0.270412	0.115253	0.258383	0.431492	0.151916	0.939782	0.591544	0.570994	-0.873975	-0.676065	1.61728
451222	43	29	2007	10	1	0.72893	0.402319	2	2	0.15	0.67859	0.0172387	0.61534	0.717147	0.776353	0.790472	0.0822555	0.198457	0.270412	0.115253	0.431492	0.151916	0.939782	0.591544	0.573434	-0.719799	-0.521889	0.521889
451222	43	30	2007	10	2	0.727874	0.343324	2	2	0.15	0.522291	0.0037412	0.67859	0.61534	0.717147	0.776353	0.0172387	0.0822555	0.198457	0.270412	0.431492	0.151916	0.939782	0.591544	0.535326	-1.25554	-1.05763	1.05763
451222	43	31	2008	6	1	0.715824	0.526275	2	2	0.15	0.729953	0.376007	0.522291	0.67859	0.61534	0.717147	0.0037412	0.0172387	0.0822555	0.198457	0.431492	0.151916	0.939782	0.591544	0.462037	-0.392342	-0.194432	0.347581
451222	43	32	2008	6	2	0.818136	0.555753	2	2	0.15	0.778535	0.134712	0.729953	0.522291	0.67859	0.61534	0.376007	0.0037412	0.0172387	0.0822555	0.431492	0.151916	0.939782	0.591544	0.451188	-0.229835	-0.0319248	-0.380578
451222	43	33	2008	7	1	0.655864	0.532589	2	2	0.15	0.807163	0.315772	0.778535	0.729953	0.522291	0.67859	0.134712	0.376007	0.0037412	0.0172387	0.431492	0.151916	0.939782	0.591544	0.402319	-0.215154	-0.017244	-1.13407
451222	43	34	2008	7	2	0.838727	0.547433	2	2	0.15	0.815495	0.195989	0.807163	0.778535	0.729953	0.522291	0.315772	0.134712	0.376007	0.0037412	0.431492	0.151916	0.939782	0.591544	0.343324	-0.0800118	0.117898	0.82332
451222	43	35	2008	8	1	0.792079	0.546112	2	2	0.15	0.813771	0.263831	0.815495	0.807163	0.778535	0.729953	0.195989	0.315772	0.134712	0.376007	0.431492	0.151916	0.939782	0.591544	0.526275	-0.152775	0.0451357
451222	43	36	2008	8	2	0.685662	0.536444	2	2	0.15	0.81995	0.251175	0.813771	0.815495	0.807163	0.778535	0.263831	0.195989	0.315772	0.134712	0.431492	0.151916	0.939782	0.591544	0.555753	-0.0932038	0.104706	-0.517209
451222	43	37	2008	9	1	0.807879	0.503287	2	2	0.15	0.742599	0.11066	0.81995	0.813771	0.815495	0.807163	0.251175	0.263831	0.195989	0.315772	0.431492	0.151916	0.939782	0.591544	0.532589	-0.413042	-0.215132
451222	43	38	2008	9	2	0.80854	0.424449	2	2	0.15	0.75436	0.170769	0.742599	0.81995	0.813771	0.815495	0.11066	0.251175	0.263831	0.195989	0.431492	0.151916	0.939782	0.591544	0.547433	-0.451559	-0.253648	-1.68112
451222	43	39	2008	10	1	0.778535	0.447652	2	2	0.15	0.651575	0.0312808	0.75436	0.742599	0.81995	0.813771	0.170769	0.11066	0.251175	0.263831	0.431492	0.151916	0.939782	0.591544	0.546112	-0.733835	-0.535925
451222	43	40	2008	10	2	0.792042	0.370133	2	2	0.15	0.640478	0.10313	0.651575	0.75436	0.742599	0.81995	0.0312808	0.170769	0.11066	0.251175	0.431492	0.151916	0.939782	0.591544	0.536444	-0.883454	-0.685544
469006	44	1	2005	6	1	0.69307	0.426854	4	4	0.17	0.912059	0.156672									0.0547874	1	0.272347	0.0720342
469006	44	2	2005	6	2	0.687389	0.494578	4	4	0.17	0.920257	0.144268	0.912059				0.156672				0.0547874	1	0.272347	0.0720342
469006	44	3	2005	7	1	0.703579	0.466254	4	4	0.17	0.89291	0.109328	0.920257	0.912059			0.144268	0.156672			0.0547874	1	0.272347	0.0720342
469006	44	4	2005	7	2	0.720284	0.508271	4	4	0.17	0.911249	0.36681	0.89291	0.920257	0.912059		0.109328	0.144268	0.156672		0.0547874	1	0.272347	0.0720342		-0.838227	-1.68023	2.07881
469006	44	5	2005	8	1	0.729546	0.568102	4	4	0.17	0.912358	0.28523	0.911249	0.89291	0.920257	0.912059	0.36681	0.109328	0.144268	0.156672	0.0547874	1	0.272347	0.0720342	0.426854	-0.758854	-1.60085	1.41712
469006	44	6	2005	8	2	0.712265	0.527174	4	4	0.17	0.875689	0.311299	0.912358	0.911249	0.89291	0.920257	0.28523	0.36681	0.109328	0.144268	0.0547874	1	0.272347	0.0720342	0.494578	-0.957021	-1.79902	1.79902
469006	44	7	2005	9	1	0.74005	0.508387	4	4	0.17	0.871521	0.210925	0.875689	0.912358	0.911249	0.89291	0.311299	0.28523	0.36681	0.109328	0.0547874	1	0.272347	0.0720342	0.466254	-0.947218	-1.78922
469006	44	8	2005	9	2	0.651538	0.432018	4	4	0.17	0.871902	0.50438	0.871521	0.875689	0.912358	0.911249	0.210925	0.311299	0.28523	0.36681	0.0547874	1	0.272347	0.0720342	0.508271	-1.00937	-1.85137
469006	44	9	2005	10	1	0.541387	0.393195	4	4	0.17	0.842219	0.233433	0.871902	0.871521	0.875689	0.912358	0.50438	0.210925	0.311299	0.28523	0.0547874	1	0.272347	0.0720342	0.568102	-1.13824	-1.98024
469006	44	10	2005	10	2	0.676678	0.403221	4	4	0.17	0.81308	0.0307642	0.842219	0.871902	0.871521	0.875689	0.233433	0.50438	0.210925	0.311299	0.0547874	1	0.272347	0.0720342	0.527174	-1.32612	-2.16812
469006	44	11	2006	6	1	0.706958	0.46741	4	4	0.17	0.949604	0.0958092	0.81308	0.842219	0.871902	0.871521	0.0307642	0.233433	0.50438	0.210925	0.0547874	1	0.272347	0.0720342	0.508387	-0.767342	-1.60934	0.32812
469006	44	12	2006	6	2	0.731054	0.544235	4	4	0.17	0.904716	0.25519	0.949604	0.81308	0.842219	0.871902	0.0958092	0.0307642	0.233433	0.50438	0.0547874	1	0.272347	0.0720342	0.432018	-0.80854	-1.65054	0.61434
469006	44	13	2006	7	1	0.724371	0.555444	4	4	0.17	0.959242	0.167736	0.904716	0.949604	0.81308	0.842219	0.25519	0.0958092	0.0307642	0.233433	0.0547874	1	0.272347	0.0720342	0.393195	-0.676775	-1.51877	-0.629817
469006	44	14	2006	7	2	0.744579	0.536659	4	4	0.17	0.909731	0.167539	0.959242	0.904716	0.949604	0.81308	0.167736	0.25519	0.0958092	0.0307642	0.0547874	1	0.272347	0.0720342	0.403221	-0.863491	-1.70549	-0.443102
469006	44	15	2006	8	1	0.757055	0.497251	4	4	0.17	0.890473	0.485641	0.909731	0.959242	0.904716	0.949604	0.167539	0.167736	0.25519	0.0958092	0.0547874	1	0.272347	0.0720342	0.46741	-0.875649	-1.71765	-0.0388878
469006	44	16	2006	8	2	0.764776	0.519943	4	4	0.17	0.877417	0.243354	0.890473	0.909731	0.959242	0.904716	0.485641	0.167539	0.167736	0.25519	0.0547874	1	0.272347	0.0720342	0.544235	-0.915608	-1.75761	-0.928524
469006	44	17	2006	9	1	0.63369	0.511321	4	4	0.17	0.872081	0.0700712	0.877417	0.890473	0.909731	0.959242	0.243354	0.485641	0.167539	0.167736	0.0547874	1	0.272347	0.0720342	0.555444	-1.0314	-1.8734	-0.541424
469006	44	18	2006	9	2	0.739084	0.484961	4	4	0.17	0.850902	0.267478	0.872081	0.877417	0.890473	0.909731	0.0700712	0.243354	0.485641	0.167539	0.0547874	1	0.272347	0.0720342	0.536659	-1.01961	-1.86161	-0.55321
469006	44	19	2006	10	1	0.675892	0.450736	4	4	0.17	0.83289	0.103406	0.850902	0.872081	0.877417	0.890473	0.267478	0.0700712	0.243354	0.485641	0.0547874	1	0.272347	0.0720342	0.497251	-1.1365	-1.97849	-0.436329
469006	44	20	2006	10	2	0.69813	0.457044	4	4	0.17	0.814812	0.0308486	0.83289	0.850902	0.872081	0.877417	0.103406	0.267478	0.0700712	0.243354	0.0547874	1	0.272347	0.0720342	0.519943	-1.26574	-2.10774	-0.657818
469006	44	21	2007	6	1	0.72406	0.487021	4	4	0.17	0.932973	0.0974704	0.814812	0.83289	0.850902	0.872081	0.0308486	0.103406	0.267478	0.0700712	0.0547874	1	0.272347	0.0720342	0.511321	-0.818761	-1.66076	-0.217343
469006	44	22	2007	6	2	0.748847	0.531338	4	4	0.17	0.91676	0.193654	0.932973	0.814812	0.83289	0.850902	0.0974704	0.0308486	0.103406	0.267478	0.0547874	1	0.272347	0.0720342	0.484961	-0.817854	-1.65985	-0.0643621
469006	44	23	2007	7	1	0.716915	0.496063	4	4	0.17	0.905022	0.170459	0.91676	0.932973	0.814812	0.83289	0.193654	0.0974704	0.0308486	0.103406	0.0547874	1	0.272347	0.0720342	0.450736	-0.907969	-1.74997	-0.792318
469006	44	24	2007	7	2	0.700949	0.530048	4	4	0.17	0.918641	0.0525493	0.905022	0.91676	0.932973	0.814812	0.170459	0.193654	0.0974704	0.0308486	0.0547874	1	0.272347	0.0720342	0.457044	-0.852369	-1.69437	-0.579302
469006	44	25	2007	8	1	0.786641	0.549931	4	4	0.17	0.897615	0.439234	0.918641	0.905022	0.91676	0.932973	0.0525493	0.170459	0.193654	0.0974704	0.0547874	1	0.272347	0.0720342	0.487021	-0.825436	-1.66744	-0.606235
469006	44	26	2007	8	2	0.759663	0.562966	4	4	0.17	0.888492	0.136867	0.897615	0.918641	0.905022	0.91676	0.439234	0.0525493	0.170459	0.193654	0.0547874	1	0.272347	0.0720342	0.531338	-0.840074	-1.68207	-1.21409
469006	44	27	2007	9	1	0.779122	0.538256	4	4	0.17	0.880305	0.216198	0.888492	0.897615	0.918641	0.905022	0.136867	0.439234	0.0525493	0.170459	0.0547874	1	0.272347	0.0720342	0.496063	-0.977972	-1.81997	-1.58982
469006	44	28	2007	9	2	0.743772	0.529949	4	4	0.17	0.85426	0.262468	0.880305	0.888492	0.897615	0.918641	0.216198	0.136867	0.439234	0.0525493	0.0547874	1	0.272347	0.0720342	0.530048	-0.943115	-1.78512	-1.62468
469006	44	29	2007	10	1	0.69796	0.473002	4	4	0.17	0.846525	0.736103	0.85426	0.880305	0.888492	0.897615	0.262468	0.216198	0.136867	0.439234	0.0547874	1	0.272347	0.0720342	0.549931	-1.01436	-1.85636	-1.55343
469006	44	30	2007	10	2	0.7208	0.453379	4	4	0.17	0.789218	0.0464992	0.846525	0.85426	0.880305	0.888492	0.736103	0.262468	0.216198	0.136867	0.0547874	1	0.272347	0.0720342	0.562966	-1.26504	-2.10704	-2.22268
469006	44	31	2008	6	1	0.701473	0.51168	4	4	0.17	0.881047	0.328414	0.789218	0.846525	0.85426	0.880305	0.0464992	0.736103	0.262468	0.216198	0.0547874	1	0.272347	0.0720342	0.538256	-0.999531	-1.84153	0.888771
469006	44	32	2008	6	2	0.738903	0.518	4	4	0.17	0.897182	0.187042	0.881047	0.789218	0.846525	0.85426	0.328414	0.0464992	0.736103	0.262468	0.0547874	1	0.272347	0.0720342	0.529949	-0.765783	-1.60778	0.456469
469006	44	33	2008	7	1	0.768491	0.534417	4	4	0.17	0.873697	0.199917	0.897182	0.881047	0.789218	0.846525	0.187042	0.328414	0.0464992	0.736103	0.0547874	1	0.272347	0.0720342	0.473002	-0.985943	-1.82794	0.429413
469006	44	34	2008	7	2	0.631085	0.571985	4	4	0.17	0.902268	0.0883264	0.873697	0.897182	0.881047	0.789218	0.199917	0.187042	0.328414	0.0464992	0.0547874	1	0.272347	0.0720342	0.453379	-0.807943	-1.64994	-0.0742734
469006	44	35	2008	8	1	0.773295	0.561456	4	4	0.17	0.876409	0.508101	0.902268	0.873697	0.897182	0.881047	0.0883264	0.199917	0.187042	0.328414	0.0547874	1	0.272347	0.0720342	0.51168	-0.868366	-1.71037	-0.0138502
469006	44	36	2008	8	2	0.757236	0.561127	4	4	0.17	0.897182	0.128268	0.876409	0.902268	0.873697	0.897182	0.508101	0.0883264	0.199917	0.187042	0.0547874	1	0.272347	0.0720342	0.518	-0.811372	-1.65337	0.254842
469006	44	37	2008	9	1	0.766085	0.558997	4	4	0.17	0.879678	0.144299	0.897182	0.876409	0.902268	0.873697	0.128268	0.508101	0.0883264	0.199917	0.0547874	1	0.272347	0.0720342	0.534417	-0.972602	-1.8146	0.0903859
469006	44	38	2008	9	2	0.550122	0.506674	4	4	0.17	0.877603	0.384113	0.879678	0.897182	0.876409	0.902268	0.144299	0.128268	0.508101	0.0883264	0.0547874	1	0.272347	0.0720342	0.571985	-0.872591	-1.71459	-0.48233
469006	44	39	2008	10	1	0.576853	0.510815	4	4	0.17	0.838778	0.984593	0.877603	0.879678	0.897182	0.876409	0.384113	0.144299	0.128268	0.508101	0.0547874	1	0.272347	0.0720342	0.561456	-0.940597	-1.7826	-0.414325
469006	44	40	2008	10	2	0.73871	0.457675	4	4	0.17	0.864126	0.180253	0.838778	0.877603	0.879678	0.897182	0.984593	0.384113	0.144299	0.128268	0.0547874	1	0.272347	0.0720342	0.561127	-1.02374	-1.86574	-0.331177
469007	45	1	2005	6	1	0.534434	0.32439	2	4	0.489	0.988362	0.249885									0.0810442	0.134993	0.555367	0.203072
469007	45	2	2005	6	2	0.558941	0.34861	2	4	0.489	0.994243	0.185175	0.988362				0.249885				0.0810442	0.134993	0.555367	0.203072
469007	45	3	2005	7	1	0.584224	0.380437	2	4	0.489	0.91979	0.178075	0.994243	0.988362			0.185175	0.249885			0.0810442	0.134993	0.555367	0.203072
469007	45	4	2005	7	2	0.608516	0.389128	2	4	0.489	0.908189	0.445526	0.91979	0.994243	0.988362		0.178075	0.185175	0.249885		0.0810442	0.134993	0.555367	0.203072		0.0895063	-1.75125	-1.2923
469007	45	5	2005	8	1	0.634349	0.456483	2	4	0.489	0.909439	0.249063	0.908189	0.91979	0.994243	0.988362	0.445526	0.178075	0.185175	0.249885	0.0810442	0.134993	0.555367	0.203072	0.32439	0.147902	-1.69286
469007	45	6	2005	8	2	0.671746	0.46704	2	4	0.489	0.912734	0.321465	0.909439	0.908189	0.91979	0.994243	0.249063	0.445526	0.178075	0.185175	0.0810442	0.134993	0.555367	0.203072	0.34861	0.125559	-1.7152
469007	45	7	2005	9	1	0.68588	0.504136	2	4	0.489	0.890827	0.215963	0.912734	0.909439	0.908189	0.91979	0.321465	0.249063	0.445526	0.178075	0.0810442	0.134993	0.555367	0.203072	0.380437	0.162742	-1.67802	-0.256748
469007	45	8	2005	9	2	0.653346	0.434558	2	4	0.489	0.874305	0.507103	0.890827	0.912734	0.909439	0.908189	0.215963	0.321465	0.249063	0.445526	0.0810442	0.134993	0.555367	0.203072	0.389128	0.0302694	-1.81049	0.659178
469007	45	9	2005	10	1	0.639854	0.411811	2	4	0.489	0.86151	0.188808	0.874305	0.890827	0.912734	0.909439	0.507103	0.215963	0.321465	0.249063	0.0810442	0.134993	0.555367	0.203072	0.456483	-0.0294569	-1.87022	-0.0645493
469007	45	10	2005	10	2	0.669735	0.423449	2	4	0.489	0.802039	0.0215316	0.86151	0.874305	0.890827	0.912734	0.188808	0.507103	0.215963	0.321465	0.0810442	0.134993	0.555367	0.203072	0.46704	-0.3057	-2.14646	0.995147
469007	45	11	2006	6	1	0.604256	0.403026	2	4	0.489	1	0.0990485	0.802039	0.86151	0.874305	0.890827	0.0215316	0.188808	0.507103	0.215963	0.0810442	0.134993	0.555367	0.203072	0.504136	0.357545	-1.48321
469007	45	12	2006	6	2	0.640719	0.443451	2	4	0.489	0.913522	0.279177	1	0.802039	0.86151	0.874305	0.0990485	0.0215316	0.188808	0.507103	0.0810442	0.134993	0.555367	0.203072	0.434558	0.143817	-1.69694	-0.237823
469007	45	13	2006	7	1	0.63599	0.4709	2	4	0.489	0.959171	0.188708	0.913522	1	0.802039	0.86151	0.279177	0.0990485	0.0215316	0.188808	0.0810442	0.134993	0.555367	0.203072	0.411811	0.272035	-1.56873	-0.366041
469007	45	14	2006	7	2	0.636271	0.461176	2	4	0.489	0.9491	0.266142	0.959171	0.913522	1	0.802039	0.188708	0.279177	0.0990485	0.0215316	0.0810442	0.134993	0.555367	0.203072	0.423449	0.224125	-1.61664
469007	45	15	2006	8	1	0.605387	0.480797	2	4	0.489	0.899286	0.536929	0.9491	0.959171	0.913522	1	0.266142	0.188708	0.279177	0.0990485	0.0810442	0.134993	0.555367	0.203072	0.403026	0.186954	-1.65381	-0.28096
469007	45	16	2006	8	2	0.677822	0.457935	2	4	0.489	0.897152	0.282338	0.899286	0.9491	0.959171	0.913522	0.536929	0.266142	0.188708	0.279177	0.0810442	0.134993	0.555367	0.203072	0.443451	0.113843	-1.72692
469007	45	17	2006	9	1	0.682529	0.465327	2	4	0.489	0.880775	0.0505445	0.897152	0.899286	0.9491	0.959171	0.282338	0.536929	0.266142	0.188708	0.0810442	0.134993	0.555367	0.203072	0.4709	-0.0079478	-1.84871
469007	45	18	2006	9	2	0.719926	0.447379	2	4	0.489	0.852055	0.227575	0.880775	0.897152	0.899286	0.9491	0.0505445	0.282338	0.536929	0.266142	0.0810442	0.134993	0.555367	0.203072	0.461176	-0.0242115	-1.86497
469007	45	19	2006	10	1	0.69252	0.421716	2	4	0.489	0.8542	0.0987499	0.852055	0.880775	0.897152	0.899286	0.227575	0.0505445	0.282338	0.536929	0.0810442	0.134993	0.555367	0.203072	0.480797	-0.0618918	-1.90265
469007	45	20	2006	10	2	0.673667	0.433219	2	4	0.489	0.820405	0.126203	0.8542	0.852055	0.880775	0.897152	0.0987499	0.227575	0.0505445	0.282338	0.0810442	0.134993	0.555367	0.203072	0.457935	-0.221772	-2.06253
469007	45	21	2007	6	1	0.701934	0.472779	2	4	0.489	0.964026	0.141382	0.820405	0.8542	0.852055	0.880775	0.126203	0.0987499	0.227575	0.0505445	0.0810442	0.134993	0.555367	0.203072	0.465327	0.304033	-1.53673	-0.0672877
469007	45	22	2007	6	2	0.679561	0.487068	2	4	0.489	0.912484	0.180623	0.964026	0.820405	0.8542	0.852055	0.141382	0.126203	0.0987499	0.227575	0.0810442	0.134993	0.555367	0.203072	0.447379	0.146134	-1.69463	0.0906113
469007	45	23	2007	7	1	0.655996	0.489802	2	4	0.489	0.939522	0.216975	0.912484	0.964026	0.820405	0.8542	0.180623	0.141382	0.126203	0.0987499	0.0810442	0.134993	0.555367	0.203072	0.421716	0.241585	-1.59918	-0.815648
469007	45	24	2007	7	2	0.65578	0.438164	2	4	0.489	0.936746	0.0753937	0.939522	0.912484	0.964026	0.820405	0.216975	0.180623	0.141382	0.126203	0.0810442	0.134993	0.555367	0.203072	0.433219	0.156622	-1.68414
469007	45	25	2007	8	1	0.678352	0.495091	2	4	0.489	0.909593	0.471701	0.936746	0.939522	0.912484	0.964026	0.0753937	0.216975	0.180623	0.141382	0.0810442	0.134993	0.555367	0.203072	0.472779	0.186385	-1.65438	0.0503603
469007	45	26	2007	8	2	0.672887	0.486355	2	4	0.489	0.91051	0.169632	0.909593	0.936746	0.939522	0.912484	0.471701	0.0753937	0.216975	0.180623	0.0810442	0.134993	0.555367	0.203072	0.487068	0.192864	-1.6479	0.496583
469007	45	27	2007	9	1	0.744664	0.493294	2	4	0.489	0.903447	0.262111	0.91051	0.909593	0.936746	0.939522	0.169632	0.471701	0.0753937	0.216975	0.0810442	0.134993	0.555367	0.203072	0.489802	0.0888951	-1.75187	0.600552
469007	45	28	2007	9	2	0.704063	0.493088	2	4	0.489	0.853853	0.252543	0.903447	0.91051	0.909593	0.936746	0.262111	0.169632	0.471701	0.0753937	0.0810442	0.134993	0.555367	0.203072	0.438164	0.0560613	-1.7847
469007	45	29	2007	10	1	0.724612	0.437796	2	4	0.489	0.864324	0.486131	0.853853	0.903447	0.91051	0.909593	0.252543	0.262111	0.169632	0.471701	0.0810442	0.134993	0.555367	0.203072	0.495091	-0.0017911	-1.84255	-0.572272
469007	45	30	2007	10	2	0.69401	0.432348	2	4	0.489	0.77761	0.0115123	0.864324	0.853853	0.903447	0.91051	0.486131	0.252543	0.262111	0.169632	0.0810442	0.134993	0.555367	0.203072	0.486355	-0.302955	-2.14371
469007	45	31	2008	6	1	0.650367	0.449916	2	4	0.489	0.935388	0.427679	0.77761	0.864324	0.853853	0.903447	0.0115123	0.486131	0.252543	0.262111	0.0810442	0.134993	0.555367	0.203072	0.493294	0.178531	-1.66223	-0.752595
469007	45	32	2008	6	2	0.65755	0.42831	2	4	0.489	0.962892	0.293827	0.935388	0.77761	0.864324	0.853853	0.427679	0.0115123	0.486131	0.252543	0.0810442	0.134993	0.555367	0.203072	0.493088	0.357959	-1.4828
469007	45	33	2008	7	1	0.641894	0.39961	2	4	0.489	0.947272	0.257019	0.962892	0.935388	0.77761	0.864324	0.293827	0.427679	0.0115123	0.486131	0.0810442	0.134993	0.555367	0.203072	0.437796	0.124575	-1.71619	-0.698638
469007	45	34	2008	7	2	0.56607	0.451411	2	4	0.489	0.947865	0.113515	0.947272	0.962892	0.935388	0.77761	0.257019	0.293827	0.427679	0.0115123	0.0810442	0.134993	0.555367	0.203072	0.432348	0.246983	-1.59378	-0.0102378
469007	45	35	2008	8	1	0.650978	0.446154	2	4	0.489	0.898618	0.618041	0.947865	0.947272	0.962892	0.935388	0.113515	0.257019	0.293827	0.427679	0.0810442	0.134993	0.555367	0.203072	0.449916	0.140438	-1.70032	0.549009
469007	45	36	2008	8	2	0.685106	0.483047	2	4	0.489	0.920637	0.154453	0.898618	0.947865	0.947272	0.962892	0.618041	0.113515	0.257019	0.293827	0.0810442	0.134993	0.555367	0.203072	0.42831	0.231305	-1.60946	0.0054403
469007	45	37	2008	9	1	0.699274	0.494679	2	4	0.489	0.89166	0.151103	0.920637	0.898618	0.947865	0.947272	0.154453	0.618041	0.113515	0.257019	0.0810442	0.134993	0.555367	0.203072	0.39961	0.0232857	-1.81747	0.213459
469007	45	38	2008	9	2	0.703267	0.457786	2	4	0.489	0.881305	0.411505	0.89166	0.920637	0.898618	0.947865	0.151103	0.154453	0.618041	0.113515	0.0810442	0.134993	0.555367	0.203072	0.451411	0.14263	-1.69813	-0.716693
469007	45	39	2008	10	1	0.715239	0.468094	2	4	0.489	0.838969	0.682518	0.881305	0.89166	0.920637	0.898618	0.411505	0.151103	0.154453	0.618041	0.0810442	0.134993	0.555367	0.203072	0.446154	0.0105828	-1.83018
469007	45	40	2008	10	2	0.708002	0.433508	2	4	0.489	0.86173	0.1587	0.838969	0.881305	0.89166	0.920637	0.682518	0.411505	0.151103	0.154453	0.0810442	0.134993	0.555367	0.203072	0.483047	-0.0516027	-1.89236
469025	46	1	2005	6	1	0.773222	0.472812	2	1	0.164	0.911727	0.215221									0.0233526	0.25844	0.873075	0.509143
469025	46	2	2005	6	2	0.756635	0.5186	2	1	0.164	0.911824	0.177298	0.911727				0.215221				0.0233526	0.25844	0.873075	0.509143
469025	46	3	2005	7	1	0.806609	0.533237	2	1	0.164	0.853006	0.144301	0.911824	0.911727			0.177298	0.215221			0.0233526	0.25844	0.873075	0.509143
469025	46	4	2005	7	2	0.787663	0.541434	2	1	0.164	0.908048	0.408798	0.853006	0.911824	0.911727		0.144301	0.177298	0.215221		0.0233526	0.25844	0.873075	0.509143		0.0202092	-0.410752	-0.191902
469025	46	5	2005	8	1	0.798512	0.59849	2	1	0.164	0.910574	0.238182	0.908048	0.853006	0.911824	0.911727	0.408798	0.144301	0.177298	0.215221	0.0233526	0.25844	0.873075	0.509143	0.472812	0.0832459	-0.347715	0.0937084
469025	46	6	2005	8	2	0.791115	0.564262	2	1	0.164	0.85551	0.336858	0.910574	0.908048	0.853006	0.911824	0.238182	0.408798	0.144301	0.177298	0.0233526	0.25844	0.873075	0.509143	0.5186	-0.159957	-0.590918	0.590918
469025	46	7	2005	9	1	0.820188	0.541955	2	1	0.164	0.845902	0.213451	0.85551	0.910574	0.908048	0.853006	0.336858	0.238182	0.408798	0.144301	0.0233526	0.25844	0.873075	0.509143	0.533237	-0.154175	-0.585136	-1.34963
469025	46	8	2005	9	2	0.788481	0.495815	2	1	0.164	0.832342	0.513264	0.845902	0.85551	0.910574	0.908048	0.213451	0.336858	0.238182	0.408798	0.0233526	0.25844	0.873075	0.509143	0.541434	-0.251993	-0.682954
469025	46	9	2005	10	1	0.738433	0.474041	2	1	0.164	0.81598	0.189926	0.832342	0.845902	0.85551	0.910574	0.513264	0.213451	0.336858	0.238182	0.0233526	0.25844	0.873075	0.509143	0.59849	-0.314424	-0.745385
469025	46	10	2005	10	2	0.79154	0.460183	2	1	0.164	0.759617	0.0185741	0.81598	0.832342	0.845902	0.85551	0.189926	0.513264	0.213451	0.336858	0.0233526	0.25844	0.873075	0.509143	0.564262	-0.614002	-1.04496
469025	46	11	2006	6	1	0.804441	0.523976	2	1	0.164	0.927999	0.104006	0.759617	0.81598	0.832342	0.845902	0.0185741	0.189926	0.513264	0.213451	0.0233526	0.25844	0.873075	0.509143	0.541955	0.0539052	-0.377056	-0.462353
469025	46	12	2006	6	2	0.801081	0.579552	2	1	0.164	0.860331	0.263795	0.927999	0.759617	0.81598	0.832342	0.104006	0.0185741	0.189926	0.513264	0.0233526	0.25844	0.873075	0.509143	0.495815	-0.0899204	-0.520881	0.266875
469025	46	13	2006	7	1	0.788811	0.579779	2	1	0.164	0.960048	0.173494	0.860331	0.927999	0.759617	0.81598	0.263795	0.104006	0.0185741	0.189926	0.0233526	0.25844	0.873075	0.509143	0.474041	0.167736	-0.263225	-0.339429
469025	46	14	2006	7	2	0.697256	0.637409	2	1	0.164	0.885074	0.246688	0.960048	0.860331	0.927999	0.759617	0.173494	0.263795	0.104006	0.0185741	0.0233526	0.25844	0.873075	0.509143	0.460183	0.0009854	-0.429976	-0.172679
469025	46	15	2006	8	1	0.797768	0.582085	2	1	0.164	0.854002	0.518322	0.885074	0.960048	0.860331	0.927999	0.246688	0.173494	0.263795	0.104006	0.0233526	0.25844	0.873075	0.509143	0.523976	-0.0640956	-0.495056	0.24105
469025	46	16	2006	8	2	0.848208	0.551464	2	1	0.164	0.846741	0.265197	0.854002	0.885074	0.960048	0.860331	0.518322	0.246688	0.173494	0.263795	0.0233526	0.25844	0.873075	0.509143	0.579552	-0.159989	-0.59095	0.989536
469025	46	17	2006	9	1	0.806754	0.535344	2	1	0.164	0.836916	0.0611136	0.846741	0.854002	0.885074	0.960048	0.265197	0.518322	0.246688	0.173494	0.0233526	0.25844	0.873075	0.509143	0.579779	-0.283853	-0.714813	-1.21995
469025	46	18	2006	9	2	0.84261	0.51204	2	1	0.164	0.810256	0.229195	0.836916	0.846741	0.854002	0.885074	0.0611136	0.265197	0.518322	0.246688	0.0233526	0.25844	0.873075	0.509143	0.637409	-0.298772	-0.729733	0.545998
469025	46	19	2006	10	1	0.834445	0.519325	2	1	0.164	0.805125	0.104447	0.810256	0.836916	0.846741	0.854002	0.229195	0.0611136	0.265197	0.518322	0.0233526	0.25844	0.873075	0.509143	0.582085	-0.326637	-0.757597	0.757597
469025	46	20	2006	10	2	0.814681	0.475458	2	1	0.164	0.770659	0.067673	0.805125	0.810256	0.836916	0.846741	0.104447	0.229195	0.0611136	0.265197	0.0233526	0.25844	0.873075	0.509143	0.551464	-0.551325	-0.982286	1.26649
469025	46	21	2007	6	1	0.8254	0.554881	2	1	0.164	0.895921	0.131808	0.770659	0.805125	0.810256	0.836916	0.067673	0.104447	0.229195	0.0611136	0.0233526	0.25844	0.873075	0.509143	0.535344	-0.0378708	-0.468832	0.586029
469025	46	22	2007	6	2	0.823485	0.624316	2	1	0.164	0.912212	0.176602	0.895921	0.770659	0.805125	0.810256	0.131808	0.067673	0.104447	0.229195	0.0233526	0.25844	0.873075	0.509143	0.51204	0.0812262	-0.349735	0.349735
469025	46	23	2007	7	1	0.822997	0.602583	2	1	0.164	0.879798	0.179438	0.912212	0.895921	0.770659	0.805125	0.176602	0.131808	0.067673	0.104447	0.0233526	0.25844	0.873075	0.509143	0.519325	-0.0502173	-0.481178	-0.232706
469025	46	24	2007	7	2	0.82752	0.555222	2	1	0.164	0.874234	0.0659147	0.879798	0.912212	0.895921	0.770659	0.179438	0.176602	0.131808	0.067673	0.0233526	0.25844	0.873075	0.509143	0.475458	-0.129843	-0.560804	-0.153081
469025	46	25	2007	8	1	0.838968	0.646102	2	1	0.164	0.863671	0.495146	0.874234	0.879798	0.912212	0.895921	0.0659147	0.179438	0.176602	0.131808	0.0233526	0.25844	0.873075	0.509143	0.554881	-0.0010039	-0.431965	-0.28192
469025	46	26	2007	8	2	0.822217	0.632666	2	1	0.164	0.855077	0.152323	0.863671	0.874234	0.879798	0.912212	0.495146	0.0659147	0.179438	0.176602	0.0233526	0.25844	0.873075	0.509143	0.624316	-0.0411404	-0.472101	0.180888
469025	46	27	2007	9	1	0.805523	0.58835	2	1	0.164	0.849596	0.241419	0.855077	0.863671	0.874234	0.879798	0.152323	0.495146	0.0659147	0.179438	0.0233526	0.25844	0.873075	0.509143	0.602583	-0.198966	-0.629927	0.150449
469025	46	28	2007	9	2	0.686963	0.571844	2	1	0.164	0.812431	0.240985	0.849596	0.855077	0.863671	0.874234	0.241419	0.152323	0.495146	0.0659147	0.0233526	0.25844	0.873075	0.509143	0.555222	-0.199633	-0.630593	-0.52072
469025	46	29	2007	10	1	0.838559	0.517312	2	1	0.164	0.821316	0.601955	0.812431	0.849596	0.855077	0.863671	0.240985	0.241419	0.152323	0.495146	0.0233526	0.25844	0.873075	0.509143	0.646102	-0.247824	-0.678785	0.899834
469025	46	30	2007	10	2	0.829364	0.4949	2	1	0.164	0.730591	0.0115123	0.821316	0.812431	0.849596	0.855077	0.601955	0.240985	0.241419	0.152323	0.0233526	0.25844	0.873075	0.509143	0.632666	-0.587958	-1.01892	0.606415
469025	46	31	2008	6	1	0.807406	0.563028	2	1	0.164	0.869204	0.427167	0.730591	0.821316	0.812431	0.849596	0.0115123	0.601955	0.240985	0.241419	0.0233526	0.25844	0.873075	0.509143	0.58835	-0.135497	-0.566458
469025	46	32	2008	6	2	0.805318	0.60674	2	1	0.164	0.899667	0.288483	0.869204	0.730591	0.821316	0.812431	0.427167	0.0115123	0.601955	0.240985	0.0233526	0.25844	0.873075	0.509143	0.571844	0.159913	-0.271047
469025	46	33	2008	7	1	0.832026	0.532747	2	1	0.164	0.878111	0.257445	0.899667	0.869204	0.730591	0.821316	0.288483	0.427167	0.0115123	0.601955	0.0233526	0.25844	0.873075	0.509143	0.517312	-0.159211	-0.590171
469025	46	34	2008	7	2	0.724537	0.56648	2	1	0.164	0.88298	0.102175	0.878111	0.899667	0.869204	0.730591	0.257445	0.288483	0.427167	0.0115123	0.0233526	0.25844	0.873075	0.509143	0.4949	-0.0440818	-0.475043
469025	46	35	2008	8	1	0.830456	0.597288	2	1	0.164	0.847641	0.588951	0.88298	0.878111	0.899667	0.869204	0.102175	0.257445	0.288483	0.427167	0.0233526	0.25844	0.873075	0.509143	0.563028	-0.0755802	-0.506541
469025	46	36	2008	8	2	0.838639	0.653024	2	1	0.164	0.86485	0.153259	0.847641	0.88298	0.878111	0.899667	0.588951	0.102175	0.257445	0.288483	0.0233526	0.25844	0.873075	0.509143	0.60674	0.0264345	-0.404526
469025	46	37	2008	9	1	0.824725	0.6358	2	1	0.164	0.845126	0.144259	0.86485	0.847641	0.88298	0.878111	0.153259	0.588951	0.102175	0.257445	0.0233526	0.25844	0.873075	0.509143	0.532747	-0.182874	-0.613835	-0.537478
469025	46	38	2008	9	2	0.746078	0.586906	2	1	0.164	0.840241	0.402396	0.845126	0.86485	0.847641	0.88298	0.144259	0.153259	0.588951	0.102175	0.0233526	0.25844	0.873075	0.509143	0.56648	-0.0677109	-0.498672	-0.972234
469025	46	39	2008	10	1	0.827504	0.588485	2	1	0.164	0.802916	0.844997	0.840241	0.845126	0.86485	0.847641	0.402396	0.144259	0.153259	0.588951	0.0233526	0.25844	0.873075	0.509143	0.597288	-0.162605	-0.593566
469025	46	40	2008	10	2	0.849916	0.527048	2	1	0.164	0.823636	0.158444	0.802916	0.840241	0.845126	0.86485	0.844997	0.402396	0.144259	0.153259	0.0233526	0.25844	0.873075	0.509143	0.653024	-0.270697	-0.701657
469027	47	1	2005	6	1	0.560247	0.422598	2	4	0	0.967373	0.221852									0.129802	0.0875523	0.247483	0.191587
469027	47	2	2005	6	2	0.631881	0.437354	2	4	0	0.972362	0.17583	0.967373				0.221852				0.129802	0.0875523	0.247483	0.191587
469027	47	3	2005	7	1	0.646594	0.457807	2	4	0	0.91354	0.158512	0.972362	0.967373			0.17583	0.221852			0.129802	0.0875523	0.247483	0.191587
469027	47	4	2005	7	2	0.649215	0.446838	2	4	0	0.909063	0.442616	0.91354	0.972362	0.967373		0.158512	0.17583	0.221852		0.129802	0.0875523	0.247483	0.191587		0.162459	-0.930029	-2.19491
469027	47	5	2005	8	1	0.655072	0.5106	2	4	0	0.91032	0.260437	0.909063	0.91354	0.972362	0.967373	0.442616	0.158512	0.17583	0.221852	0.129802	0.0875523	0.247483	0.191587	0.422598	0.225218	-0.867269
469027	47	6	2005	8	2	0.73848	0.531558	2	4	0	0.899077	0.320231	0.91032	0.909063	0.91354	0.972362	0.260437	0.442616	0.158512	0.17583	0.129802	0.0875523	0.247483	0.191587	0.437354	0.165675	-0.926813	-0.871562
469027	47	7	2005	9	1	0.741716	0.548082	2	4	0	0.887895	0.215084	0.899077	0.91032	0.909063	0.91354	0.320231	0.260437	0.442616	0.158512	0.129802	0.0875523	0.247483	0.191587	0.457807	0.212844	-0.879644
469027	47	8	2005	9	2	0.703402	0.472002	2	4	0	0.8731	0.499854	0.887895	0.899077	0.91032	0.909063	0.215084	0.320231	0.260437	0.442616	0.129802	0.0875523	0.247483	0.191587	0.446838	0.0818335	-1.01065
469027	47	9	2005	10	1	0.693896	0.444836	2	4	0	0.857081	0.199772	0.8731	0.887895	0.899077	0.91032	0.499854	0.215084	0.320231	0.260437	0.129802	0.0875523	0.247483	0.191587	0.5106	0.0077218	-1.08477	0.672263
469027	47	10	2005	10	2	0.713884	0.446996	2	4	0	0.816088	0.0230523	0.857081	0.8731	0.887895	0.899077	0.199772	0.499854	0.215084	0.320231	0.129802	0.0875523	0.247483	0.191587	0.531558	-0.222254	-1.31474	-0.620025
469027	47	11	2006	6	1	0.654495	0.452928	2	4	0	0.993306	0.0947633	0.816088	0.857081	0.8731	0.887895	0.0230523	0.199772	0.499854	0.215084	0.129802	0.0875523	0.247483	0.191587	0.548082	0.40178	-0.690708
469027	47	12	2006	6	2	0.653245	0.489526	2	4	0	0.912585	0.2734	0.993306	0.816088	0.857081	0.8731	0.0947633	0.0230523	0.199772	0.499854	0.129802	0.0875523	0.247483	0.191587	0.472002	0.204929	-0.887559
469027	47	13	2006	7	1	0.672	0.499328	2	4	0	0.959709	0.180602	0.912585	0.993306	0.816088	0.857081	0.2734	0.0947633	0.0230523	0.199772	0.129802	0.0875523	0.247483	0.191587	0.444836	0.31734	-0.775148
469027	47	14	2006	7	2	0.6381	0.502057	2	4	0	0.942138	0.252451	0.959709	0.912585	0.993306	0.816088	0.180602	0.2734	0.0947633	0.0230523	0.129802	0.0875523	0.247483	0.191587	0.446996	0.258458	-0.83403	-0.317283
469027	47	15	2006	8	1	0.616066	0.53628	2	4	0	0.900839	0.524704	0.942138	0.959709	0.912585	0.993306	0.252451	0.180602	0.2734	0.0947633	0.129802	0.0875523	0.247483	0.191587	0.452928	0.262289	-0.830199
469027	47	16	2006	8	2	0.737854	0.499473	2	4	0	0.896652	0.268209	0.900839	0.942138	0.959709	0.912585	0.524704	0.252451	0.180602	0.2734	0.129802	0.0875523	0.247483	0.191587	0.489526	0.168276	-0.924212	0.924212
469027	47	17	2006	9	1	0.743398	0.507774	2	4	0	0.881999	0.0536078	0.896652	0.900839	0.942138	0.959709	0.268209	0.524704	0.252451	0.180602	0.129802	0.0875523	0.247483	0.191587	0.499328	0.0539206	-1.03857
469027	47	18	2006	9	2	0.762875	0.48338	2	4	0	0.855458	0.237959	0.881999	0.896652	0.900839	0.942138	0.0536078	0.268209	0.524704	0.252451	0.129802	0.0875523	0.247483	0.191587	0.502057	0.0403518	-1.05214
469027	47	19	2006	10	1	0.744709	0.462434	2	4	0	0.852167	0.0995959	0.855458	0.881999	0.896652	0.900839	0.237959	0.0536078	0.268209	0.524704	0.129802	0.0875523	0.247483	0.191587	0.53628	-0.0121013	-1.10459	1.3888
469027	47	20	2006	10	2	0.714403	0.48687	2	4	0	0.824457	0.0878285	0.852167	0.855458	0.881999	0.896652	0.0995959	0.237959	0.0536078	0.268209	0.129802	0.0875523	0.247483	0.191587	0.499473	-0.144687	-1.23717	0.085862
469027	47	21	2007	6	1	0.71173	0.530109	2	4	0	0.961369	0.134492	0.824457	0.852167	0.855458	0.881999	0.0878285	0.0995959	0.237959	0.0536078	0.129802	0.0875523	0.247483	0.191587	0.507774	0.369014	-0.723474
469027	47	22	2007	6	2	0.695935	0.517399	2	4	0	0.914066	0.176307	0.961369	0.824457	0.852167	0.855458	0.134492	0.0878285	0.0995959	0.237959	0.129802	0.0875523	0.247483	0.191587	0.48338	0.201673	-0.890815
469027	47	23	2007	7	1	0.705741	0.523374	2	4	0	0.92732	0.201774	0.914066	0.961369	0.824457	0.852167	0.176307	0.134492	0.0878285	0.0995959	0.129802	0.0875523	0.247483	0.191587	0.462434	0.246753	-0.845735	0.433232
469027	47	24	2007	7	2	0.701501	0.440978	2	4	0	0.929936	0.0688745	0.92732	0.914066	0.961369	0.824457	0.201774	0.176307	0.134492	0.0878285	0.129802	0.0875523	0.247483	0.191587	0.48687	0.150445	-0.942043	-0.20927
469027	47	25	2007	8	1	0.698543	0.567444	2	4	0	0.911402	0.455314	0.929936	0.92732	0.914066	0.961369	0.0688745	0.201774	0.176307	0.134492	0.129802	0.0875523	0.247483	0.191587	0.530109	0.281777	-0.810711
469027	47	26	2007	8	2	0.719398	0.538149	2	4	0	0.905145	0.157799	0.911402	0.929936	0.92732	0.914066	0.455314	0.0688745	0.201774	0.176307	0.129802	0.0875523	0.247483	0.191587	0.517399	0.241497	-0.85099	-0.300323
469027	47	27	2007	9	1	0.788957	0.514072	2	4	0	0.900257	0.249135	0.905145	0.911402	0.929936	0.92732	0.157799	0.455314	0.0688745	0.201774	0.129802	0.0875523	0.247483	0.191587	0.523374	0.113856	-0.978632	1.26284
469027	47	28	2007	9	2	0.669259	0.546669	2	4	0	0.851585	0.250259	0.900257	0.905145	0.911402	0.929936	0.249135	0.157799	0.455314	0.0688745	0.129802	0.0875523	0.247483	0.191587	0.440978	0.118162	-0.974325	1.64753
469027	47	29	2007	10	1	0.763732	0.503675	2	4	0	0.863768	0.577029	0.851585	0.900257	0.905145	0.911402	0.250259	0.249135	0.157799	0.455314	0.129802	0.0875523	0.247483	0.191587	0.567444	0.0946441	-0.997844	0.585341
469027	47	30	2007	10	2	0.732483	0.473591	2	4	0	0.791017	0.019364	0.863768	0.851585	0.900257	0.905145	0.577029	0.250259	0.249135	0.157799	0.129802	0.0875523	0.247483	0.191587	0.538149	-0.197545	-1.29003	0.877529
469027	47	31	2008	6	1	0.666228	0.497957	2	4	0	0.91632	0.406501	0.791017	0.863768	0.851585	0.900257	0.019364	0.577029	0.250259	0.249135	0.129802	0.0875523	0.247483	0.191587	0.514072	0.171485	-0.921002
469027	47	32	2008	6	2	0.671672	0.485546	2	4	0	0.941615	0.278241	0.91632	0.791017	0.863768	0.851585	0.406501	0.019364	0.577029	0.250259	0.129802	0.0875523	0.247483	0.191587	0.546669	0.380022	-0.712465
469027	47	33	2008	7	1	0.705283	0.48301	2	4	0	0.922458	0.250156	0.941615	0.91632	0.791017	0.863768	0.278241	0.406501	0.019364	0.577029	0.129802	0.0875523	0.247483	0.191587	0.503675	0.155595	-0.936893	0.52439
469027	47	34	2008	7	2	0.559173	0.519674	2	4	0	0.931876	0.108598	0.922458	0.941615	0.91632	0.791017	0.250156	0.278241	0.406501	0.019364	0.129802	0.0875523	0.247483	0.191587	0.473591	0.283496	-0.808991	-1.12577
469027	47	35	2008	8	1	0.72785	0.497342	2	4	0	0.893159	0.578466	0.931876	0.922458	0.941615	0.91632	0.108598	0.250156	0.278241	0.406501	0.129802	0.0875523	0.247483	0.191587	0.497957	0.184866	-0.907622
469027	47	36	2008	8	2	0.76054	0.537812	2	4	0	0.915484	0.145263	0.893159	0.931876	0.922458	0.941615	0.578466	0.108598	0.250156	0.278241	0.129802	0.0875523	0.247483	0.191587	0.485546	0.283428	-0.80906	-1.9565
469027	47	37	2008	9	1	0.755919	0.577317	2	4	0	0.89173	0.1493	0.915484	0.893159	0.931876	0.922458	0.145263	0.578466	0.108598	0.250156	0.129802	0.0875523	0.247483	0.191587	0.48301	0.129739	-0.962749
469027	47	38	2008	9	2	0.764437	0.518013	2	4	0	0.883372	0.412102	0.89173	0.915484	0.893159	0.931876	0.1493	0.145263	0.578466	0.108598	0.129802	0.0875523	0.247483	0.191587	0.519674	0.22188	-0.870608	-0.600298
469027	47	39	2008	10	1	0.771028	0.533374	2	4	0	0.839346	0.765208	0.883372	0.89173	0.915484	0.893159	0.412102	0.1493	0.145263	0.578466	0.129802	0.0875523	0.247483	0.191587	0.497342	0.107082	-0.985406
469027	47	40	2008	10	2	0.75643	0.474813	2	4	0	0.868122	0.166369	0.839346	0.883372	0.89173	0.915484	0.765208	0.412102	0.1493	0.145263	0.129802	0.0875523	0.247483	0.191587	0.537812	0.0336502	-1.05884
469030	48	1	2005	6	1	0.798789	0.498624	2	1	0.461	0.883316	0.184961									0.0362347	0.527153	0.472407	0.201669
469030	48	2	2005	6	2	0.792965	0.551658	2	1	0.461	0.877581	0.168799	0.883316				0.184961				0.0362347	0.527153	0.472407	0.201669
469030	48	3	2005	7	1	0.828439	0.548144	2	1	0.461	0.842607	0.119046	0.877581	0.883316			0.168799	0.184961			0.0362347	0.527153	0.472407	0.201669
469030	48	4	2005	7	2	0.800145	0.564299	2	1	0.461	0.908462	0.393787	0.842607	0.877581	0.883316		0.119046	0.168799	0.184961		0.0362347	0.527153	0.472407	0.201669		-0.324313	-1.46052	1.04801
469030	48	5	2005	8	1	0.797433	0.646359	2	1	0.461	0.91154	0.239813	0.908462	0.842607	0.877581	0.883316	0.393787	0.119046	0.168799	0.184961	0.0362347	0.527153	0.472407	0.201669	0.498624	-0.22337	-1.35957	0.208258
469030	48	6	2005	8	2	0.815455	0.560398	2	1	0.461	0.834073	0.342834	0.91154	0.908462	0.842607	0.877581	0.239813	0.393787	0.119046	0.168799	0.0362347	0.527153	0.472407	0.201669	0.551658	-0.59144	-1.72764	-0.207126
469030	48	7	2005	9	1	0.824997	0.561311	2	1	0.461	0.83311	0.211887	0.834073	0.91154	0.908462	0.842607	0.342834	0.239813	0.393787	0.119046	0.0362347	0.527153	0.472407	0.201669	0.548144	-0.536153	-1.67236
469030	48	8	2005	9	2	0.753619	0.480422	2	1	0.461	0.830864	0.51197	0.83311	0.834073	0.91154	0.908462	0.211887	0.342834	0.239813	0.393787	0.0362347	0.527153	0.472407	0.201669	0.564299	-0.635637	-1.77184	1.05795
469030	48	9	2005	10	1	0.598261	0.453478	2	1	0.461	0.80542	0.19639	0.830864	0.83311	0.834073	0.91154	0.51197	0.211887	0.342834	0.239813	0.0362347	0.527153	0.472407	0.201669	0.646359	-0.727852	-1.86405	0.71274
469030	48	10	2005	10	2	0.787102	0.446778	2	1	0.461	0.762543	0.0181265	0.80542	0.830864	0.83311	0.834073	0.19639	0.51197	0.211887	0.342834	0.0362347	0.527153	0.472407	0.201669	0.560398	-0.98106	-2.11726
469030	48	11	2006	6	1	0.821822	0.549831	2	1	0.461	0.897816	0.103809	0.762543	0.80542	0.830864	0.83311	0.0181265	0.19639	0.51197	0.211887	0.0362347	0.527153	0.472407	0.201669	0.561311	-0.371885	-1.50809	0.878794
469030	48	12	2006	6	2	0.817255	0.626242	2	1	0.461	0.854439	0.256112	0.897816	0.762543	0.80542	0.830864	0.103809	0.0181265	0.19639	0.51197	0.0362347	0.527153	0.472407	0.201669	0.480422	-0.419377	-1.55558	-0.718093
469030	48	13	2006	7	1	0.813486	0.63337	2	1	0.461	0.96072	0.162503	0.854439	0.897816	0.762543	0.80542	0.256112	0.103809	0.0181265	0.19639	0.0362347	0.527153	0.472407	0.201669	0.453478	-0.136999	-1.2732	-1.85174
469030	48	14	2006	7	2	0.771327	0.630112	2	1	0.461	0.868204	0.229854	0.96072	0.854439	0.897816	0.762543	0.162503	0.256112	0.103809	0.0181265	0.0362347	0.527153	0.472407	0.201669	0.446778	-0.421714	-1.55791	-0.24046
469030	48	15	2006	8	1	0.800407	0.570451	2	1	0.461	0.848364	0.503618	0.868204	0.96072	0.854439	0.897816	0.229854	0.162503	0.256112	0.103809	0.0362347	0.527153	0.472407	0.201669	0.549831	-0.458772	-1.59497	-0.203403
469030	48	16	2006	8	2	0.840296	0.621606	2	1	0.461	0.836629	0.258887	0.848364	0.868204	0.96072	0.854439	0.503618	0.229854	0.162503	0.256112	0.0362347	0.527153	0.472407	0.201669	0.626242	-0.47871	-1.61491	0.144005
469030	48	17	2006	9	1	0.660206	0.590858	2	1	0.461	0.82486	0.0673483	0.836629	0.848364	0.868204	0.96072	0.258887	0.503618	0.229854	0.162503	0.0362347	0.527153	0.472407	0.201669	0.63337	-0.62277	-1.75897	0.288065
469030	48	18	2006	9	2	0.841013	0.555617	2	1	0.461	0.805935	0.235559	0.82486	0.836629	0.848364	0.868204	0.0673483	0.258887	0.503618	0.229854	0.0362347	0.527153	0.472407	0.201669	0.630112	-0.627013	-1.76321	-0.0351612
469030	48	19	2006	10	1	0.813944	0.546634	2	1	0.461	0.788498	0.107368	0.805935	0.82486	0.836629	0.848364	0.235559	0.0673483	0.258887	0.503618	0.0362347	0.527153	0.472407	0.201669	0.570451	-0.71001	-1.84621	-0.919349
469030	48	20	2006	10	2	0.81874	0.53096	2	1	0.461	0.758684	0.0420019	0.788498	0.805935	0.82486	0.836629	0.107368	0.235559	0.0673483	0.258887	0.0362347	0.527153	0.472407	0.201669	0.621606	-0.89302	-2.02922
469030	48	21	2007	6	1	0.830449	0.573236	2	1	0.461	0.874797	0.123916	0.758684	0.788498	0.805935	0.82486	0.0420019	0.107368	0.235559	0.0673483	0.0362347	0.527153	0.472407	0.201669	0.590858	-0.446025	-1.58223	-0.691444
469030	48	22	2007	6	2	0.834412	0.634676	2	1	0.461	0.912958	0.192087	0.874797	0.758684	0.788498	0.805935	0.123916	0.0420019	0.107368	0.235559	0.0362347	0.527153	0.472407	0.201669	0.555617	-0.261539	-1.39774	-0.400636
469030	48	23	2007	7	1	0.841066	0.591465	2	1	0.461	0.856584	0.154938	0.912958	0.874797	0.758684	0.788498	0.192087	0.123916	0.0420019	0.107368	0.0362347	0.527153	0.472407	0.201669	0.546634	-0.499326	-1.63553	-0.299239
469030	48	24	2007	7	2	0.836265	0.599713	2	1	0.461	0.855353	0.0582656	0.856584	0.912958	0.874797	0.758684	0.154938	0.192087	0.123916	0.0420019	0.0362347	0.527153	0.472407	0.201669	0.53096	-0.507298	-1.6435	-0.154876
469030	48	25	2007	8	1	0.868023	0.648675	2	1	0.461	0.860547	0.478437	0.855353	0.856584	0.912958	0.874797	0.0582656	0.154938	0.192087	0.123916	0.0362347	0.527153	0.472407	0.201669	0.573236	-0.366596	-1.5028	-1.26276
469030	48	26	2007	8	2	0.837507	0.656327	2	1	0.461	0.840256	0.138394	0.860547	0.855353	0.856584	0.912958	0.478437	0.0582656	0.154938	0.192087	0.0362347	0.527153	0.472407	0.201669	0.634676	-0.42873	-1.56493	-0.70874
469030	48	27	2007	9	1	0.832416	0.630521	2	1	0.461	0.837148	0.225405	0.840256	0.860547	0.855353	0.856584	0.138394	0.478437	0.0582656	0.154938	0.0362347	0.527153	0.472407	0.201669	0.591465	-0.555533	-1.69173
469030	48	28	2007	9	2	0.829836	0.613168	2	1	0.461	0.806659	0.235145	0.837148	0.840256	0.860547	0.855353	0.225405	0.138394	0.478437	0.0582656	0.0362347	0.527153	0.472407	0.201669	0.599713	-0.537662	-1.67386	-0.124512
469030	48	29	2007	10	1	0.772053	0.508132	2	1	0.461	0.812368	0.732438	0.806659	0.837148	0.840256	0.860547	0.235145	0.225405	0.138394	0.478437	0.0362347	0.527153	0.472407	0.201669	0.648675	-0.627165	-1.76337	-0.510305
469030	48	30	2007	10	2	0.821753	0.503942	2	1	0.461	0.733229	0.0157951	0.812368	0.806659	0.837148	0.840256	0.732438	0.235145	0.225405	0.138394	0.0362347	0.527153	0.472407	0.201669	0.656327	-0.922529	-2.05873	0.260354
469030	48	31	2008	6	1	0.819454	0.604429	2	1	0.461	0.84226	0.415395	0.733229	0.812368	0.806659	0.837148	0.0157951	0.732438	0.235145	0.225405	0.0362347	0.527153	0.472407	0.201669	0.630521	-0.55413	-1.69033	-1.43461
469030	48	32	2008	6	2	0.825598	0.627534	2	1	0.461	0.858969	0.277672	0.84226	0.733229	0.812368	0.806659	0.415395	0.0157951	0.732438	0.235145	0.0362347	0.527153	0.472407	0.201669	0.613168	-0.282427	-1.41863	-0.379747
469030	48	33	2008	7	1	0.852318	0.563776	2	1	0.461	0.836211	0.253886	0.858969	0.84226	0.733229	0.812368	0.277672	0.415395	0.0157951	0.732438	0.0362347	0.527153	0.472407	0.201669	0.508132	-0.612492	-1.74869	-0.0496821
469030	48	34	2008	7	2	0.66656	0.536848	2	1	0.461	0.852786	0.100926	0.836211	0.858969	0.84226	0.733229	0.253886	0.277672	0.415395	0.0157951	0.0362347	0.527153	0.472407	0.201669	0.503942	-0.529242	-1.66544	0.194538
469030	48	35	2008	8	1	0.850568	0.627071	2	1	0.461	0.835185	0.546822	0.852786	0.836211	0.858969	0.84226	0.100926	0.253886	0.277672	0.415395	0.0362347	0.527153	0.472407	0.201669	0.604429	-0.450713	-1.58691	0.116008
469030	48	36	2008	8	2	0.841983	0.621829	2	1	0.461	0.848032	0.147731	0.835185	0.852786	0.836211	0.858969	0.546822	0.100926	0.253886	0.277672	0.0362347	0.527153	0.472407	0.201669	0.627534	-0.424092	-1.56029	-0.238083
469030	48	37	2008	9	1	0.851779	0.63066	2	1	0.461	0.830469	0.14032	0.848032	0.835185	0.852786	0.836211	0.147731	0.546822	0.100926	0.253886	0.0362347	0.527153	0.472407	0.201669	0.563776	-0.589645	-1.72585	-0.0725291
469030	48	38	2008	9	2	0.654893	0.600194	2	1	0.461	0.833465	0.398787	0.830469	0.848032	0.835185	0.852786	0.14032	0.147731	0.546822	0.100926	0.0362347	0.527153	0.472407	0.201669	0.536848	-0.442984	-1.57919	-0.219191
469030	48	39	2008	10	1	0.690978	0.584722	2	1	0.461	0.799782	1	0.833465	0.830469	0.848032	0.835185	0.398787	0.14032	0.147731	0.546822	0.0362347	0.527153	0.472407	0.201669	0.627071	-0.515009	-1.65121
469030	48	40	2008	10	2	0.8505	0.510695	2	1	0.461	0.818301	0.162517	0.799782	0.833465	0.830469	0.848032	1	0.398787	0.14032	0.147731	0.0362347	0.527153	0.472407	0.201669	0.621829	-0.652604	-1.7888	-0.0095704
500115	49	1	2005	6	1	0.800996	0.521886	4	1	0.29	0.771868	0.173848									0.248455	0.0304045	0.259794	0.202684
500115	49	2	2005	6	2	0.774127	0.496485	4	1	0.29	0.824786	0.115142	0.771868				0.173848				0.248455	0.0304045	0.259794	0.202684
500115	49	3	2005	7	1	0.754572	0.479709	4	1	0.29	0.880305	0.186203	0.824786	0.771868			0.115142	0.173848			0.248455	0.0304045	0.259794	0.202684
500115	49	4	2005	7	2	0.675386	0.446699	4	1	0.29	0.835816	0.144077	0.880305	0.824786	0.771868		0.186203	0.115142	0.173848		0.248455	0.0304045	0.259794	0.202684		0.290702	-0.922231	0.208346
500115	49	5	2005	8	1	0.645242	0.461236	4	1	0.29	0.82564	0.182466	0.835816	0.880305	0.824786	0.771868	0.144077	0.186203	0.115142	0.173848	0.248455	0.0304045	0.259794	0.202684	0.521886	0.258199	-0.954734	-0.516172
500115	49	6	2005	8	2	0.721896	0.407238	4	1	0.29	0.733009	0.288361	0.82564	0.835816	0.880305	0.824786	0.182466	0.144077	0.186203	0.115142	0.248455	0.0304045	0.259794	0.202684	0.496485	-0.040054	-1.25299	-1.02068
500115	49	7	2005	9	1	0.626066	0.307727	4	1	0.29	0.765039	0.0217174	0.733009	0.82564	0.835816	0.880305	0.288361	0.182466	0.144077	0.186203	0.248455	0.0304045	0.259794	0.202684	0.479709	-0.0949138	-1.30785	-1.45771
500115	49	8	2005	9	2	0.680984	0.381469	4	1	0.29	0.773636	0.140904	0.765039	0.733009	0.82564	0.835816	0.0217174	0.288361	0.182466	0.144077	0.248455	0.0304045	0.259794	0.202684	0.446699	-0.002326	-1.21526	-1.5503
500115	49	9	2005	10	1	0.544219	0.260294	4	1	0.29	0.628639	0.13891	0.773636	0.765039	0.733009	0.82564	0.140904	0.0217174	0.288361	0.182466	0.248455	0.0304045	0.259794	0.202684	0.461236	-0.50232	-1.71525	-1.05031
500115	49	10	2005	10	2	0.488117	0.218317	4	1	0.29	0.482309	0.102612	0.628639	0.773636	0.765039	0.733009	0.13891	0.140904	0.0217174	0.288361	0.248455	0.0304045	0.259794	0.202684	0.407238	-1.054	-2.26693	-1.37963
500115	49	11	2006	6	1	0.796196	0.482105	4	1	0.29	0.716595	0.117216	0.482309	0.628639	0.773636	0.765039	0.102612	0.13891	0.140904	0.0217174	0.248455	0.0304045	0.259794	0.202684	0.307727	-0.0488201	-1.26175	0.605072
500115	49	12	2006	6	2	0.804098	0.488514	4	1	0.29	0.834678	0.112245	0.716595	0.482309	0.628639	0.773636	0.117216	0.102612	0.13891	0.140904	0.248455	0.0304045	0.259794	0.202684	0.381469	0.3172	-0.895733	-0.402956
500115	49	13	2006	7	1	0.654871	0.444805	4	1	0.29	0.871861	0.123437	0.834678	0.716595	0.482309	0.628639	0.112245	0.117216	0.102612	0.13891	0.248455	0.0304045	0.259794	0.202684	0.260294	0.374845	-0.838088
500115	49	14	2006	7	2	0.662468	0.383679	4	1	0.29	0.927212	0.0608888	0.871861	0.834678	0.716595	0.482309	0.123437	0.112245	0.117216	0.102612	0.248455	0.0304045	0.259794	0.202684	0.218317	0.469877	-0.743056	-1.67177
500115	49	15	2006	8	1	0.517559	0.308787	4	1	0.29	0.956877	0.0376885	0.927212	0.871861	0.834678	0.716595	0.0608888	0.123437	0.112245	0.117216	0.248455	0.0304045	0.259794	0.202684	0.482105	0.467336	-0.745597
500115	49	16	2006	8	2	0.525582	0.285922	4	1	0.29	0.936548	0.0522925	0.956877	0.927212	0.871861	0.834678	0.0376885	0.0608888	0.123437	0.112245	0.248455	0.0304045	0.259794	0.202684	0.488514	0.392684	-0.820249	-2.45438
500115	49	17	2006	9	1	0.573359	0.342035	4	1	0.29	0.792804	0.155342	0.936548	0.956877	0.927212	0.871861	0.0522925	0.0376885	0.0608888	0.123437	0.248455	0.0304045	0.259794	0.202684	0.444805	0.0312303	-1.1817
500115	49	18	2006	9	2	0.661131	0.347157	4	1	0.29	0.705359	0.0922176	0.792804	0.936548	0.956877	0.927212	0.155342	0.0522925	0.0376885	0.0608888	0.248455	0.0304045	0.259794	0.202684	0.383679	-0.23239	-1.44532
500115	49	19	2006	10	1	0.091262	0.206237	4	1	0.29	0.631206	0.0721425	0.705359	0.792804	0.936548	0.956877	0.0922176	0.155342	0.0522925	0.0376885	0.248455	0.0304045	0.259794	0.202684	0.308787	-0.625833	-1.83877
[truncated: 541 more rows]

## Sheet: Metadata
semimonth	meaning
1	fist half month
2	second half month
